# Supplementary material for: Single-cell transcriptomics reveals heterogeneity and prognostic markers of myeloid precursor cells in acute myeloid leukemia
Source: Front Immunol. 2024 Dec 16;15:1494106. doi: 10.3389/fimmu.2024.1494106 (PMC11683592; doi:10.3389/fimmu.2024.1494106)
Supplement: Supplementary file 1 [file Table1.xls]

seq_id	Patient1	Patient10	Patient2	Patient3	Patient4	Patient5	Patient6	Patient7	Patient8	Patient9	Control2	Control3	Control4	Control5	Control6	Control7	Control8	Control9	Control1	Control10
ENSG00000000003	0.14	0.11	0.16	0.23	0.0	0.06	0.08	0.42	0.0	0.03	0.09	0.14	0.2	0.08	0.33	0.08	0.05	0.49	0.05	0.02
ENSG00000000005	0.0	0.13	0.0	0.0	0.0	0.04	0.0	0.1	0.0	0.0	0.0	0.09	0.0	0.0	0.02	0.0	0.02	0.05	0.02	0.0
ENSG00000000419	44.75	46.78	54.49	49.78	51.96	67.13	75.85	43.39	44.81	66.9	38.93	18.2	15.32	15.15	24.92	15.66	16.07	22.6	25.74	6.87
ENSG00000000457	4.36	2.33	4.06	4.74	2.97	4.5	4.42	1.87	1.99	4.52	2.86	0.87	0.72	0.73	1.03	0.78	0.83	1.25	1.37	0.19
ENSG00000000460	3.59	1.81	7.85	5.3	3.26	4.85	4.28	5.33	2.32	4.66	2.74	1.41	1.01	0.92	2.59	0.98	0.59	1.86	1.73	0.58
ENSG00000000938	23.44	275.81	164.05	39.47	1.12	5.79	186.14	103.5	43.7	69.21	167.31	57.29	51.87	51.09	43.99	60.18	53.66	64.63	101.4	15.75
ENSG00000000971	1.02	0.58	5.97	0.86	9.05	12.78	6.48	4.66	0.96	0.24	0.93	1.55	0.49	0.52	7.33	0.51	0.44	2.3	0.65	0.3
ENSG00000001036	17.01	18.22	37.4	16.95	17.9	27.21	21.81	15.46	21.06	28.47	8.86	7.27	4.58	3.84	9.24	4.28	3.91	9.89	7.63	1.06
ENSG00000001084	22.13	8.36	15.9	20.35	9.04	14.14	14.34	19.17	9.65	19.48	11.71	13.13	7.07	19.41	36.81	5.66	3.81	13.67	5.42	14.08
ENSG00000001167	7.67	6.3	13.29	8.07	14.77	16.02	6.88	5.53	4.58	10.13	6.08	2.69	1.63	2.09	3.48	1.84	1.8	4.08	2.49	0.77
ENSG00000001460	1.12	1.11	2.18	1.6	3.72	2.88	2.06	1.48	1.21	1.54	1.32	0.65	0.38	0.45	1.58	0.33	0.44	0.91	0.69	0.29
ENSG00000001461	7.48	3.4	7.26	5.82	9.64	8.26	7.04	3.84	4.46	6.99	3.99	2.13	1.12	1.37	3.36	0.87	1.26	2.9	1.74	0.45
ENSG00000001497	21.76	8.79	25.07	19.52	18.43	27.48	14.22	13.36	16.82	25.49	7.99	5.84	3.8	3.46	7.73	3.39	3.3	7.56	8.55	1.63
ENSG00000001561	0.73	5.19	4.29	2.76	2.21	4.9	5.42	4.1	2.7	2.11	9.42	3.63	2.51	2.98	3.52	2.88	2.56	3.47	4.78	0.62
ENSG00000001617	0.08	0.05	0.29	0.14	0.35	0.54	0.09	0.26	0.15	0.07	0.0	0.03	0.01	0.01	0.09	0.0	0.01	0.14	0.01	0.02
ENSG00000001626	0.0	0.0	0.0	0.0	0.0	0.0	0.0	0.0	0.0	0.0	0.0	0.0	0.0	0.0	0.0	0.0	0.0	0.0	0.0	0.0
ENSG00000001629	9.48	3.47	6.77	5.18	5.67	7.53	3.2	3.57	2.43	7.87	3.05	1.09	0.52	0.95	1.32	0.63	1.01	2.21	0.98	0.24
ENSG00000001630	16.59	8.52	11.75	11.19	5.65	11.5	10.42	5.55	6.68	12.94	3.2	2.46	1.32	1.12	3.39	0.78	1.27	2.7	1.88	1.42
ENSG00000001631	16.6	7.24	15.83	12.97	12.39	16.39	7.02	8.25	6.55	16.15	7.9	3.58	1.5	2.21	4.92	1.79	2.67	4.75	2.91	0.95
ENSG00000002016	10.67	5.87	7.9	7.75	8.63	9.42	10.68	3.08	4.49	8.44	3.1	1.5	0.46	0.77	2.76	0.72	1.81	2.59	1.21	0.21
ENSG00000002079	0.0	0.0	0.0	0.0	0.0	0.0	0.0	0.0	0.0	0.0	0.0	0.0	0.0	0.0	0.0	0.0	0.0	0.0	0.0	0.0
ENSG00000002330	10.99	10.22	12.09	18.42	11.8	12.67	16.3	12.15	13.24	9.72	8.11	8.98	7.65	4.32	14.65	5.44	4.8	9.3	11.89	3.08
ENSG00000002549	38.9	29.77	44.01	29.41	32.01	58.56	29.96	24.56	29.79	44.31	13.74	10.61	4.88	17.36	12.12	5.53	10.18	27.77	11.48	2.68
ENSG00000002586	689.85	78.96	193.79	509.13	609.89	646.77	213.58	159.0	154.7	588.36	49.69	39.41	16.59	37.5	49.78	24.18	48.18	41.66	46.35	15.7
ENSG00000002587	0.14	0.04	0.02	0.01	0.01	0.04	0.01	0.06	0.01	0.4	0.04	0.09	0.06	0.05	0.04	0.04	0.01	0.15	0.07	0.0
ENSG00000002726	0.0	0.25	0.37	0.33	0.1	0.46	0.68	0.34	3.96	1.15	0.31	1.53	0.1	0.84	0.17	0.67	0.6	0.36	0.51	0.27
ENSG00000002745	0.06	0.04	0.09	0.04	0.03	0.06	0.0	0.03	0.03	0.08	0.13	0.04	0.0	0.03	0.0	0.05	0.07	0.05	0.05	0.02
ENSG00000002746	0.03	0.0	0.0	0.0	0.0	0.0	0.0	0.0	0.0	0.0	0.01	0.0	0.0	0.0	0.0	0.0	0.0	0.0	0.0	0.0
ENSG00000002822	10.49	4.91	7.2	7.59	9.65	6.67	4.58	6.34	5.55	10.16	5.38	3.76	2.82	2.36	3.8	2.8	6.09	4.67	8.74	2.38
ENSG00000002834	75.03	91.32	75.27	44.77	58.4	50.74	131.54	45.18	40.38	67.04	83.41	29.4	27.38	29.03	28.34	29.93	26.92	40.74	53.65	8.36
ENSG00000002919	11.22	23.49	22.19	12.04	11.1	15.12	32.92	14.68	8.51	15.97	18.14	6.53	4.29	5.14	5.83	5.78	6.07	9.19	12.5	1.78
ENSG00000002933	0.55	1.7	5.2	3.58	0.65	15.05	0.75	35.67	0.95	11.24	1.13	5.71	0.32	2.88	6.89	3.41	8.93	2.13	0.53	1.04
ENSG00000003056	106.13	86.5	140.47	111.59	94.25	111.06	166.77	89.84	102.22	141.42	50.68	24.19	27.65	17.6	27.21	13.53	29.96	48.44	37.57	7.61
ENSG00000003096	2.45	0.68	4.49	1.84	0.13	3.23	0.06	1.23	0.65	2.47	0.27	0.1	0.04	0.07	0.14	0.06	0.1	0.19	0.1	0.02
ENSG00000003137	0.0	0.0	0.0	0.0	0.0	0.01	0.0	0.07	0.0	0.0	0.02	0.01	0.0	0.0	0.15	0.0	0.02	0.0	0.0	0.0
ENSG00000003147	2.51	5.76	15.06	7.4	9.21	14.96	14.69	7.9	8.32	1.05	8.57	3.82	3.69	2.06	4.39	3.16	1.65	5.31	5.82	0.79
ENSG00000003249	0.06	0.0	0.03	0.13	0.87	0.03	0.13	0.1	0.02	0.48	0.44	0.03	0.23	0.15	0.13	0.04	0.03	0.48	0.37	0.03
ENSG00000003393	10.52	2.6	8.83	11.28	15.53	34.38	16.9	3.44	6.47	13.65	2.75	1.62	0.89	1.26	2.49	0.97	0.84	2.3	1.1	0.74
ENSG00000003400	12.86	12.73	14.99	7.71	5.94	13.59	20.66	8.49	4.27	13.08	10.15	3.64	3.51	3.4	4.95	2.63	2.95	5.46	5.27	1.1
ENSG00000003402	28.88	49.87	54.49	29.59	34.36	33.68	82.3	37.39	23.7	32.79	52.86	17.06	16.12	20.45	20.73	21.2	20.55	23.25	31.61	5.83
ENSG00000003436	20.84	0.71	3.87	18.11	0.85	42.07	16.04	6.11	0.32	23.52	1.16	1.17	0.38	1.36	7.93	0.54	1.0	2.45	0.58	0.81
ENSG00000003509	9.49	9.1	9.62	9.18	8.57	8.86	11.31	6.86	7.21	10.9	7.41	3.69	3.09	2.14	2.85	3.74	1.5	4.6	5.11	0.73
ENSG00000003756	134.24	64.83	131.48	107.5	97.05	129.93	104.32	58.1	55.52	137.23	78.86	37.03	23.72	29.75	44.38	27.81	29.67	44.34	40.98	11.01
ENSG00000003987	0.73	0.44	0.8	1.33	1.69	0.92	0.93	0.33	0.75	0.85	0.25	0.17	0.1	0.22	0.23	0.14	0.13	0.2	0.34	0.02
ENSG00000003989	0.03	0.0	0.13	0.58	0.38	0.44	0.04	0.31	0.03	0.02	0.0	0.03	0.01	0.01	0.28	0.02	0.01	0.15	0.0	0.0
ENSG00000004059	86.41	77.9	82.43	78.72	77.39	99.65	72.98	68.38	75.02	99.21	57.53	32.4	36.21	22.16	36.27	29.72	31.75	38.37	56.97	9.68
ENSG00000004139	2.48	1.12	2.75	1.63	0.54	0.22	0.91	1.65	1.17	1.05	1.31	0.34	0.14	0.24	0.56	0.18	0.25	0.88	0.39	0.12
ENSG00000004142	21.73	17.7	25.96	29.08	28.66	30.94	29.63	19.33	24.29	25.77	11.17	7.55	5.21	6.24	12.33	4.4	4.41	9.93	9.65	4.07
ENSG00000004399	145.36	32.81	67.15	55.92	93.81	144.36	52.71	74.3	80.2	126.91	16.35	9.73	4.27	4.33	15.15	5.23	6.75	21.95	11.77	1.76
ENSG00000004455	102.38	66.09	206.32	187.47	99.28	113.35	94.9	92.01	121.6	109.22	41.98	20.76	17.14	10.63	24.48	14.07	10.78	26.01	30.07	3.98
ENSG00000004468	10.14	3.54	29.04	9.6	5.69	72.35	8.0	11.68	11.55	17.07	3.37	2.58	1.79	1.2	5.6	1.26	1.72	6.55	3.26	0.3
ENSG00000004478	17.52	12.71	26.06	30.07	56.72	30.94	42.0	14.23	47.56	26.14	6.09	9.73	4.96	5.76	9.03	4.29	3.02	8.15	7.33	4.09
ENSG00000004487	35.75	17.37	29.93	41.8	42.11	43.03	30.22	21.5	21.94	40.07	10.21	7.53	5.38	4.53	12.33	4.77	4.62	10.34	9.07	2.14
ENSG00000004534	105.42	43.26	84.4	84.26	69.78	81.5	67.45	57.72	47.93	63.83	38.22	31.64	31.35	15.19	43.32	19.83	17.84	32.97	40.0	7.7
ENSG00000004660	6.21	3.16	2.44	1.22	4.04	3.51	6.18	1.23	0.95	2.02	2.43	1.11	1.18	0.77	0.88	1.29	1.25	1.19	2.11	0.36
ENSG00000004700	23.56	11.58	22.12	9.69	10.89	16.18	9.4	9.33	5.33	24.35	9.29	3.17	1.22	2.37	3.65	1.32	3.7	4.97	2.08	0.74
ENSG00000004766	8.32	4.75	10.26	8.25	4.82	5.59	5.19	6.01	3.61	8.17	5.01	2.5	1.17	2.5	4.6	1.17	1.58	3.59	2.51	1.13
ENSG00000004776	0.15	0.12	1.33	0.07	0.18	4.04	0.17	0.44	0.16	0.07	0.22	0.12	0.16	0.09	0.52	0.03	0.02	0.21	0.05	0.06
ENSG00000004777	4.92	2.14	3.09	3.57	2.55	7.65	1.64	1.97	2.27	3.31	3.73	1.31	0.96	0.8	3.2	0.65	0.53	1.59	1.5	0.37
ENSG00000004779	56.07	51.73	77.58	84.89	84.08	98.86	69.21	72.77	54.55	77.46	26.95	32.69	31.66	16.36	38.97	20.63	16.04	34.48	43.53	10.85
ENSG00000004799	1.15	13.03	18.46	0.14	0.11	0.38	5.22	5.48	0.61	1.5	3.6	0.68	1.23	1.06	3.25	1.52	1.53	3.91	1.05	0.16
ENSG00000004809	10.26	7.29	31.14	19.01	32.22	39.37	29.22	21.04	39.3	18.3	12.2	17.02	20.65	6.85	48.59	8.1	3.46	18.56	17.13	8.99
ENSG00000004838	0.48	0.55	0.83	2.42	1.51	0.55	1.17	1.08	0.71	1.0	0.62	0.25	0.45	0.14	0.5	0.25	0.42	0.67	1.09	0.06
ENSG00000004846	0.03	0.0	0.05	0.07	0.03	0.01	0.05	0.05	0.02	0.01	0.13	0.04	0.04	0.15	0.32	0.06	0.04	0.09	0.02	0.14
ENSG00000004848	0.0	0.0	0.0	0.0	0.0	0.0	0.0	0.0	0.0	0.0	0.0	0.0	0.0	0.0	0.01	0.0	0.04	0.01	0.01	0.0
ENSG00000004864	9.36	4.24	9.39	8.76	4.43	9.56	2.55	4.95	5.11	8.87	4.28	1.68	1.27	1.11	2.25	1.27	0.91	2.22	2.07	0.5
ENSG00000004866	1.04	4.8	10.94	13.92	5.4	0.22	7.11	11.08	11.15	7.67	4.8	4.02	2.71	3.54	7.92	1.98	2.39	4.63	2.59	2.5
ENSG00000004897	18.18	14.06	24.93	22.72	18.72	12.53	22.14	27.19	16.17	20.14	18.03	16.4	7.44	13.19	41.0	7.8	6.11	17.57	8.97	10.84
ENSG00000004939	31.44	48.78	37.58	226.23	33.31	3.92	95.49	195.05	66.05	6.1	153.82	245.17	151.99	314.09	716.29	137.87	82.87	212.09	90.68	353.72
ENSG00000004948	0.0	0.11	0.0	0.0	0.0	0.0	0.01	0.0	0.0	0.0	0.01	0.0	0.0	0.01	0.0	0.0	0.0	0.02	0.0	0.0
ENSG00000004961	11.65	13.53	15.38	12.19	9.88	9.62	13.87	11.91	7.76	14.38	7.35	5.88	3.69	6.13	16.25	3.44	2.69	6.93	6.23	3.12
ENSG00000004975	13.51	5.02	10.11	11.32	11.24	10.74	8.64	4.47	2.62	9.24	3.45	2.06	1.11	1.5	3.59	0.96	1.44	3.84	2.79	0.42
ENSG00000005001	0.0	0.0	0.0	0.28	0.0	0.0	0.05	0.04	0.0	0.0	0.0	0.0	0.03	0.19	0.0	0.0	0.0	0.0	0.0	0.0
ENSG00000005007	16.45	21.49	24.58	22.94	12.01	19.31	28.95	17.92	15.23	18.29	17.61	8.31	6.74	6.79	11.79	8.5	6.9	12.68	11.48	2.85
ENSG00000005020	37.37	59.26	48.15	29.41	0.25	33.65	38.97	30.4	20.95	38.85	40.6	14.27	10.0	11.71	10.82	11.2	12.11	21.1	22.85	3.12
ENSG00000005022	198.59	169.62	262.1	180.28	271.53	252.0	143.78	181.16	184.87	248.18	80.56	53.43	40.79	31.51	69.22	35.46	32.13	77.63	76.83	13.23
ENSG00000005059	12.53	23.12	18.94	4.17	3.81	5.18	8.08	13.06	3.07	16.46	8.35	4.42	2.65	3.61	4.22	2.84	5.44	7.99	5.97	1.12
ENSG00000005073	0.46	0.04	0.05	0.64	0.0	0.02	0.0	0.03	0.0	0.0	0.0	0.0	0.01	0.0	0.08	0.0	0.0	0.08	0.0	0.0
ENSG00000005075	39.58	45.18	49.18	57.55	39.01	43.58	38.86	51.15	51.81	40.2	37.01	27.93	25.18	18.97	39.61	27.4	21.99	28.21	45.44	14.6
ENSG00000005100	3.66	2.2	5.93	2.66	5.06	7.3	2.63	1.93	0.85	4.58	1.67	0.77	0.43	0.47	1.0	0.5	0.47	0.97	0.56	0.14
ENSG00000005102	0.06	0.01	0.06	0.03	0.02	0.07	0.24	0.03	0.17	0.09	0.15	0.12	0.0	0.06	0.04	0.04	0.16	0.11	0.02	0.0
ENSG00000005108	0.44	0.0	0.02	0.01	0.34	5.43	0.03	0.19	0.17	0.76	0.0	0.01	0.0	0.0	0.03	0.0	0.01	0.01	0.01	0.0
ENSG00000005156	11.81	5.89	13.21	13.73	14.35	12.61	3.55	7.83	9.57	12.5	8.08	2.45	1.93	2.18	3.44	1.64	1.64	1.65	3.24	0.51
ENSG00000005175	16.99	9.73	15.08	15.15	12.94	17.44	20.22	10.47	9.25	19.36	10.65	3.19	2.58	4.01	4.19	2.77	3.2	5.41	3.81	0.65
ENSG00000005187	4.17	8.63	25.42	172.49	47.46	191.42	22.1	16.82	8.37	15.0	7.61	4.94	4.47	2.23	13.55	2.13	1.67	8.71	8.6	2.54
ENSG00000005189	8.48	3.53	8.73	8.27	7.17	12.58	8.78	7.4	2.67	12.22	2.73	2.53	1.32	1.71	3.29	1.22	0.95	1.96	2.35	0.94
ENSG00000005194	17.59	11.15	21.44	24.41	19.51	22.93	22.6	13.99	14.03	21.15	8.28	4.34	4.06	3.93	7.24	3.02	3.62	7.09	5.62	1.56
ENSG00000005206	30.03	5.79	17.53	15.11	31.3	28.6	8.83	10.89	8.56	15.05	9.02	4.33	2.88	2.51	6.25	2.79	2.18	7.64	5.72	0.59
ENSG00000005238	8.81	18.9	11.8	12.83	7.0	12.19	25.52	13.06	5.96	11.01	19.53	11.36	9.55	11.57	27.42	10.79	7.27	14.23	14.57	12.37
ENSG00000005243	0.29	1.45	2.28	5.01	0.34	0.25	0.58	2.38	0.79	0.17	0.9	0.98	0.24	0.12	2.6	0.77	0.41	2.54	0.61	0.0
ENSG00000005249	9.72	6.12	16.37	16.97	1.76	0.5	9.54	12.57	1.36	8.42	12.34	9.63	4.17	10.97	19.23	4.46	14.54	17.48	4.88	4.66
ENSG00000005302	33.52	43.56	37.3	21.21	16.87	28.64	44.15	28.34	15.47	31.0	26.28	11.25	14.07	11.09	13.55	14.51	11.1	16.04	16.9	3.19
ENSG00000005339	9.67	7.76	8.99	6.74	7.81	6.34	10.06	4.91	1.66	10.3	8.82	2.96	1.85	3.52	4.15	2.8	2.53	5.78	5.05	1.74
ENSG00000005379	27.85	6.97	10.76	12.59	134.88	20.25	7.43	29.23	84.39	11.73	4.71	3.06	1.85	1.51	1.44	1.44	2.16	3.64	4.4	0.37
ENSG00000005381	9.76	512.63	3299.99	693.64	11802.66	4078.73	2001.79	1317.91	8649.32	2290.87	584.71	434.46	380.28	124.44	552.59	177.06	144.62	495.44	507.24	52.5
ENSG00000005421	0.0	0.0	0.0	0.02	0.0	0.0	0.0	0.01	0.0	0.0	0.0	0.0	0.0	0.0	0.07	0.01	0.0	0.0	0.01	0.0
ENSG00000005436	9.83	2.81	10.19	6.06	8.76	7.81	11.92	7.15	9.2	12.85	3.79	2.09	1.93	1.07	5.64	1.15	1.51	3.89	3.46	0.82
ENSG00000005448	11.84	5.14	13.66	6.02	10.61	6.97	6.22	6.58	3.73	9.41	3.02	1.38	1.37	1.15	1.87	1.31	1.49	3.2	3.83	0.18
ENSG00000005469	1.98	1.54	3.73	3.5	2.81	5.38	1.34	1.5	2.7	3.58	2.28	1.18	0.5	0.63	1.01	0.43	0.71	1.31	0.97	0.19
ENSG00000005471	0.02	0.0	0.19	0.09	0.29	0.56	0.4	0.14	0.02	0.04	0.16	0.11	0.36	0.23	0.32	0.4	0.01	0.84	0.49	0.02
ENSG00000005483	21.46	8.88	15.3	10.91	11.0	20.61	8.78	6.1	5.39	22.21	8.41	2.71	1.6	3.12	3.19	1.68	2.74	4.99	2.93	0.81
ENSG00000005486	12.21	12.49	11.36	16.48	17.49	9.34	19.53	13.39	6.89	13.58	7.75	5.01	3.91	3.3	6.43	3.1	4.88	8.09	10.93	1.31
ENSG00000005513	0.02	0.0	0.0	0.13	0.08	0.03	0.0	0.06	0.01	0.16	0.06	0.02	0.01	0.02	0.02	0.0	0.02	0.05	0.09	0.0
ENSG00000005700	17.4	11.08	18.54	16.78	17.31	25.69	10.93	11.73	14.13	19.23	5.55	3.53	2.74	2.46	4.0	2.12	3.23	5.59	4.19	0.74
ENSG00000005801	14.29	6.13	14.39	16.51	12.02	21.46	7.54	7.1	8.21	15.02	4.67	2.47	1.06	1.42	2.2	1.32	1.74	3.06	2.2	0.44
ENSG00000005810	38.54	25.01	47.15	26.34	42.76	35.38	23.44	18.13	15.3	41.09	16.65	6.78	3.91	6.33	6.34	5.16	6.34	11.6	9.27	1.56
ENSG00000005812	23.13	20.82	26.67	18.3	20.83	22.78	29.09	15.33	9.62	29.09	21.83	8.15	5.86	8.43	12.7	6.76	7.35	11.93	9.88	3.21
ENSG00000005844	49.09	55.85	75.51	19.58	5.78	17.69	53.33	30.87	18.53	79.75	46.99	20.97	12.67	18.32	12.69	18.02	33.46	27.88	35.81	5.89
ENSG00000005882	9.87	4.9	4.71	7.4	11.93	5.49	7.53	3.97	5.52	7.89	2.82	1.82	0.76	1.14	2.36	1.46	1.79	2.34	2.44	2.03
ENSG00000005884	0.39	0.03	0.4	0.17	0.22	0.48	0.07	0.25	0.16	0.05	0.31	0.32	0.07	0.05	0.3	0.04	0.12	0.77	0.1	0.03
ENSG00000005889	6.52	5.15	9.5	4.58	5.33	5.86	5.11	4.49	3.25	5.97	2.76	1.22	1.51	2.02	1.92	0.77	1.51	3.45	2.43	0.53
ENSG00000005893	55.52	61.49	72.31	52.72	54.13	45.24	93.32	41.3	39.16	63.31	52.64	17.57	14.45	15.5	16.29	16.42	17.19	24.5	27.31	5.19
ENSG00000005961	6.86	3.61	7.67	1.23	2.54	0.68	24.28	13.71	1.98	3.23	6.65	8.14	4.79	12.03	26.02	6.5	13.01	18.11	5.03	2.35
ENSG00000005981	0.0	0.0	0.0	0.0	0.0	0.0	0.0	0.0	0.0	0.0	0.0	0.0	0.0	0.0	0.0	0.0	0.0	0.0	0.0	0.0
ENSG00000006007	24.27	25.17	30.07	25.13	32.83	28.71	36.48	16.92	13.26	27.46	21.69	11.67	8.56	14.6	17.63	8.36	7.58	15.59	11.42	11.05
ENSG00000006015	20.47	9.99	18.66	23.94	15.97	22.85	12.11	19.35	17.17	19.54	7.92	5.67	7.25	3.08	8.89	4.4	5.34	8.87	8.78	2.38
ENSG00000006016	1.85	1.64	2.17	3.45	2.93	2.88	2.38	1.97	1.49	2.72	1.76	0.51	0.41	0.49	0.67	0.55	0.61	1.42	0.65	0.49
ENSG00000006025	11.13	1.17	6.8	4.64	3.73	6.45	2.99	2.13	3.91	4.73	2.66	1.24	0.8	0.48	1.06	0.5	1.33	1.7	1.36	0.21
ENSG00000006042	0.19	1.45	0.14	0.44	0.06	0.17	0.12	1.5	0.27	0.15	0.01	1.63	0.16	0.2	2.93	0.2	0.19	0.99	0.62	0.14
ENSG00000006047	0.0	0.0	0.17	0.01	0.16	0.0	0.15	0.15	0.0	0.0	0.45	0.21	0.14	0.05	0.7	0.23	0.11	1.59	0.52	0.01
ENSG00000006059	0.0	0.0	0.0	0.0	0.0	0.08	0.0	0.0	0.0	0.0	0.0	0.0	0.0	0.0	0.0	0.0	0.02	0.0	0.0	0.0
ENSG00000006062	5.95	3.27	3.9	2.76	1.06	1.96	2.91	2.61	1.31	4.74	2.6	1.1	0.43	1.17	0.86	0.56	1.44	2.43	1.87	0.13
ENSG00000006071	0.02	0.0	0.0	0.0	0.05	0.0	0.0	0.04	0.0	0.0	0.01	0.03	0.0	0.0	0.16	0.0	0.0	0.0	0.0	0.01
ENSG00000006116	0.0	0.0	0.0	0.0	0.0	0.0	0.0	0.0	0.0	0.0	0.0	0.0	0.0	0.02	0.0	0.0	0.0	0.0	0.0	0.0
ENSG00000006118	0.0	0.21	0.13	0.24	0.0	0.0	0.1	0.07	0.01	0.0	0.01	0.0	0.0	0.0	0.07	0.02	0.0	0.16	0.01	0.0
ENSG00000006125	39.2	17.21	32.22	30.05	32.8	35.69	34.1	20.49	20.57	35.81	17.62	12.47	8.58	13.88	19.47	7.83	8.45	13.92	11.69	9.93
ENSG00000006128	0.0	0.0	0.0	0.0	0.0	0.0	0.0	0.0	0.0	0.0	0.0	0.0	0.0	0.0	0.0	0.0	0.0	0.0	0.0	0.0
ENSG00000006194	8.0	4.67	7.77	12.12	7.45	9.19	6.38	6.57	3.43	8.72	3.13	1.56	2.03	1.11	3.1	1.52	1.01	3.41	3.32	0.35
ENSG00000006210	0.0	0.0	0.05	0.0	0.0	0.06	0.0	0.19	0.0	0.01	0.01	0.0	0.0	0.0	0.09	0.0	0.0	0.15	0.0	0.0
ENSG00000006282	23.02	5.81	18.52	25.67	7.94	18.92	9.25	9.97	9.41	19.43	4.8	1.83	1.55	1.48	0.94	0.76	0.87	4.25	2.41	0.31
ENSG00000006283	0.0	0.0	0.0	0.0	0.0	0.0	0.04	0.0	0.0	0.0	0.0	0.0	0.0	0.0	0.0	0.0	0.0	0.0	0.0	0.0
ENSG00000006327	1.02	2.37	0.37	0.99	1.39	0.4	3.73	1.72	0.75	1.19	1.91	1.56	1.23	1.23	1.32	1.68	1.22	1.49	2.12	0.3
ENSG00000006377	0.0	0.0	0.0	0.0	0.0	0.02	0.0	0.0	0.0	0.0	0.0	0.01	0.0	0.0	0.0	0.0	0.0	0.04	0.0	0.0
ENSG00000006432	0.03	0.02	0.13	0.1	0.01	0.03	0.12	0.05	0.14	0.04	0.07	0.04	0.03	0.06	0.04	0.03	0.02	0.05	0.04	0.01
ENSG00000006451	34.68	10.18	20.36	17.73	23.36	30.47	13.43	10.58	8.5	30.95	6.28	3.25	2.23	2.51	3.45	2.17	3.02	5.58	4.15	0.79
ENSG00000006453	0.3	0.29	0.32	0.26	0.26	0.03	0.49	0.33	0.01	0.16	0.5	0.04	0.03	0.08	0.04	0.01	0.02	0.15	0.08	0.01
ENSG00000006459	1.75	12.63	10.45	2.74	4.29	1.19	5.81	5.58	1.42	7.14	12.18	3.99	2.58	7.04	6.98	3.88	3.22	5.67	4.62	3.64
ENSG00000006468	0.0	0.16	0.03	0.02	0.0	0.0	0.07	0.04	0.07	0.0	0.17	0.02	0.01	0.02	0.05	0.02	0.01	0.01	0.01	0.0
ENSG00000006530	13.77	4.51	11.68	10.92	15.31	14.51	4.31	6.82	5.31	14.16	4.49	1.69	0.96	1.55	2.4	1.16	2.0	2.83	1.77	0.25
ENSG00000006534	22.26	37.6	28.52	20.23	11.15	25.15	18.92	23.18	28.53	28.51	22.61	9.19	10.1	7.98	8.47	8.84	5.53	10.56	16.47	2.14
ENSG00000006555	0.18	0.6	0.16	0.09	0.15	0.17	0.35	0.33	0.41	0.16	1.36	0.5	0.23	0.24	0.31	0.27	0.9	0.45	1.1	0.16
ENSG00000006576	10.7	5.41	8.07	6.46	4.71	7.47	4.02	4.54	3.46	9.71	4.06	1.91	1.19	1.29	2.3	1.16	1.82	3.23	2.09	0.39
ENSG00000006606	0.0	0.0	0.1	0.09	0.37	0.0	0.43	0.0	0.0	0.0	0.0	0.0	0.0	0.0	0.0	0.0	0.0	0.0	0.0	0.0
ENSG00000006607	3.05	2.04	2.97	2.19	1.09	2.14	1.86	2.2	1.2	4.51	1.46	0.82	0.57	0.55	1.35	0.57	0.66	1.2	0.76	0.23
ENSG00000006611	0.0	0.0	0.0	0.0	0.0	0.0	0.0	0.0	0.0	0.0	0.0	0.0	0.0	0.0	0.0	0.0	0.0	0.0	0.0	0.0
ENSG00000006625	44.06	27.73	70.5	58.25	44.16	63.07	21.1	44.94	64.15	55.37	17.37	13.84	12.56	6.91	17.4	8.72	7.22	17.44	18.22	2.92
ENSG00000006634	8.19	7.37	13.89	14.15	12.94	10.61	8.7	10.34	7.99	8.03	7.23	4.99	3.14	4.36	11.66	2.64	2.23	6.07	4.22	1.3
ENSG00000006638	0.6	0.06	0.41	0.82	0.16	4.22	1.96	0.57	0.04	3.03	0.09	0.17	0.18	0.16	0.83	0.24	0.21	0.87	0.28	0.11
ENSG00000006652	20.12	18.7	23.72	17.07	15.38	19.91	27.97	11.13	12.83	16.45	25.88	9.84	8.04	7.17	9.73	11.04	9.5	11.72	17.78	2.78
ENSG00000006659	0.0	0.0	0.0	0.0	0.81	0.0	0.0	0.0	0.0	0.0	0.34	0.0	0.0	0.0	0.0	0.0	0.0	0.0	0.0	0.0
ENSG00000006695	5.87	2.6	7.1	4.11	4.33	5.84	6.03	3.2	1.65	6.76	1.68	1.11	0.64	0.68	1.17	0.5	0.88	1.04	0.98	0.42
ENSG00000006704	0.57	0.11	4.4	1.27	1.13	1.11	0.0	0.32	7.21	0.24	0.24	0.15	0.0	0.15	0.13	0.04	0.0	0.38	0.04	0.0
ENSG00000006712	23.09	19.15	24.64	25.72	20.72	28.89	28.4	19.18	20.21	21.95	16.49	9.35	8.68	6.95	12.32	8.24	7.02	12.67	16.53	2.28
ENSG00000006715	23.46	13.69	28.55	14.14	12.94	18.75	15.77	11.36	9.59	25.66	12.21	4.26	1.83	2.25	4.01	3.09	3.21	7.26	4.72	0.98
ENSG00000006740	0.12	0.1	0.27	0.35	0.08	0.23	0.53	0.24	0.05	0.25	0.13	0.05	0.04	0.01	0.13	0.04	0.04	0.07	0.09	0.0
ENSG00000006744	21.31	10.62	23.58	18.94	20.24	29.17	18.53	11.7	7.17	29.01	9.15	6.03	2.83	4.39	7.48	2.41	3.79	7.89	6.09	1.78
ENSG00000006747	0.0	0.02	0.1	2.53	0.02	0.12	0.01	0.03	0.01	0.0	0.02	0.03	0.02	0.07	0.09	0.01	0.01	0.03	0.01	0.0
ENSG00000006756	13.9	12.37	26.49	12.24	12.8	18.73	7.45	10.27	9.82	13.63	4.39	1.92	2.94	1.63	2.05	1.19	1.26	4.93	5.02	0.36
ENSG00000006757	4.35	5.72	9.44	6.24	7.34	8.38	5.83	6.05	5.44	7.67	2.7	1.35	1.45	0.9	1.81	1.01	0.54	2.78	2.64	0.27
ENSG00000006788	0.0	0.0	0.0	0.0	0.0	0.0	0.0	0.0	0.0	0.0	0.0	0.0	0.0	0.0	0.0	0.0	0.0	0.0	0.0	0.0
ENSG00000006831	28.27	16.21	30.69	27.59	16.05	20.83	35.86	17.73	12.62	22.32	14.07	7.36	3.98	6.1	13.85	3.96	4.68	10.59	6.18	3.36
ENSG00000006837	1.9	0.41	1.75	2.75	2.54	2.68	1.39	0.38	1.88	1.46	0.21	0.25	0.07	0.29	0.58	0.49	0.21	0.33	0.52	0.21
ENSG00000007001	0.06	0.15	0.0	0.43	0.06	0.06	0.21	0.1	0.0	0.0	0.1	0.05	0.04	0.0	0.06	0.03	0.01	0.0	0.04	0.0
ENSG00000007038	0.0	13.76	47.1	73.94	80.64	0.11	0.0	0.19	0.38	42.74	4.39	0.98	3.94	1.22	0.21	1.54	2.22	2.74	2.48	0.23
ENSG00000007047	11.25	5.54	7.39	6.7	7.96	10.98	7.86	2.58	1.87	9.73	3.12	0.88	0.49	1.13	0.9	0.8	1.0	1.54	1.58	0.24
ENSG00000007062	33.23	2.82	16.73	4.15	0.0	0.1	12.63	20.55	0.01	34.92	1.54	0.78	0.52	0.26	0.46	1.06	0.16	0.99	1.17	0.05
ENSG00000007080	32.21	24.9	34.79	42.32	37.51	44.87	50.48	31.08	38.07	29.69	16.82	16.85	15.15	11.8	20.0	8.86	9.93	15.49	20.04	10.01
ENSG00000007129	8.07	36.64	6.82	0.42	1.12	12.46	3.54	7.54	8.54	9.36	21.69	11.55	8.92	2.92	9.37	6.42	9.07	15.98	6.49	2.41
ENSG00000007168	32.53	22.24	39.83	25.19	28.32	34.52	41.86	18.58	7.72	32.23	20.92	8.46	6.03	8.56	11.73	6.9	7.14	11.5	11.65	3.04
ENSG00000007171	0.0	0.0	0.02	0.03	0.03	0.04	0.03	0.01	0.0	0.0	0.0	0.0	0.0	0.0	0.02	0.0	0.0	0.02	0.0	0.0
ENSG00000007174	0.0	0.0	0.0	0.0	0.0	0.0	0.0	0.0	0.0	0.0	0.0	0.0	0.0	0.0	0.01	0.0	0.0	0.0	0.0	0.0
ENSG00000007202	42.01	16.7	39.06	26.21	25.6	36.74	21.6	19.91	21.35	29.1	13.03	5.8	3.5	5.49	9.57	3.81	5.68	12.41	7.66	2.17
ENSG00000007216	0.0	0.0	0.0	0.0	0.0	0.0	0.0	0.0	0.0	0.0	0.0	0.0	0.0	0.0	0.0	0.0	0.0	0.0	0.0	0.0
ENSG00000007237	19.08	23.63	22.85	6.56	5.25	26.49	21.02	11.38	1.95	19.11	9.9	2.24	2.87	3.24	2.0	2.63	2.85	4.48	4.84	1.01
ENSG00000007255	34.54	11.33	35.47	34.43	50.02	77.07	23.59	14.85	75.17	53.81	21.23	12.49	19.14	8.4	11.47	9.24	8.58	17.44	28.95	1.93
ENSG00000007264	8.29	2.25	6.66	15.35	23.43	15.56	4.82	6.27	12.96	15.32	4.39	3.17	1.7	1.82	1.41	1.88	5.63	3.13	5.23	0.48
ENSG00000007306	0.0	0.0	0.0	0.0	0.0	0.0	0.02	0.0	0.0	0.0	0.0	0.0	0.0	0.0	0.0	0.0	0.0	0.0	0.0	0.0
ENSG00000007312	45.46	8.33	10.02	2.35	39.76	57.89	22.13	10.29	12.93	35.18	13.4	14.36	13.77	9.74	6.71	7.94	3.04	57.97	54.54	1.77
ENSG00000007314	0.05	0.02	0.03	0.0	0.05	0.04	0.04	0.11	0.04	0.2	0.0	0.03	0.01	0.0	0.02	0.0	0.0	0.04	0.03	0.01
ENSG00000007341	6.36	4.06	7.61	10.41	9.05	8.64	11.64	5.17	3.78	8.56	2.78	1.77	2.01	1.03	3.11	1.2	1.33	4.41	1.84	0.74
ENSG00000007350	0.1	0.17	0.31	0.0	0.22	3.12	0.43	0.14	0.22	0.28	0.2	0.42	0.16	0.12	0.29	0.11	0.15	1.03	0.13	0.02
ENSG00000007372	0.33	0.0	0.1	0.12	0.1	0.09	0.07	0.03	0.13	0.0	0.0	0.02	0.02	0.0	0.02	0.01	0.0	0.07	0.05	0.0
ENSG00000007376	5.31	4.53	7.0	7.66	5.6	10.16	7.96	5.37	3.31	6.7	2.79	1.85	1.43	1.13	2.47	1.25	1.37	3.35	3.51	0.36
ENSG00000007384	2.09	0.22	0.27	1.45	0.11	0.27	0.4	1.12	0.07	2.7	0.17	0.07	0.12	0.0	0.12	0.03	0.0	0.44	0.07	0.0
ENSG00000007392	64.76	24.78	50.23	89.27	54.9	93.97	44.34	34.18	25.09	58.73	30.02	20.68	16.2	11.54	26.34	12.04	11.96	25.11	26.63	5.25
ENSG00000007402	0.34	0.11	0.15	0.13	0.23	11.32	0.22	0.31	0.24	0.16	0.23	0.24	0.03	0.16	0.07	0.05	0.3	0.28	0.29	0.02
ENSG00000007516	0.08	0.35	0.35	0.27	0.61	4.07	1.19	0.11	0.05	2.12	1.16	0.34	0.12	0.2	0.14	0.22	0.46	0.4	0.35	0.06
ENSG00000007520	14.16	11.4	18.46	20.58	17.1	21.51	20.66	18.12	10.17	17.36	10.71	8.86	9.79	7.03	11.31	6.9	5.59	10.04	14.64	4.19
ENSG00000007541	7.04	5.68	8.44	19.41	9.42	12.44	7.34	15.36	5.3	5.93	16.15	22.08	15.43	12.15	71.71	11.06	4.74	18.24	11.35	12.29
ENSG00000007545	6.41	2.09	6.0	7.37	4.76	13.31	3.66	2.48	1.85	6.24	2.08	0.76	0.57	1.12	1.49	0.78	0.76	1.66	1.17	0.41
ENSG00000007866	0.11	0.18	0.06	0.37	0.03	0.03	0.05	0.04	0.08	0.0	0.07	0.01	0.02	0.03	0.09	0.0	0.02	0.05	0.08	0.0
ENSG00000007908	0.02	0.0	0.11	0.01	0.0	0.06	0.04	0.08	0.0	0.0	0.0	0.01	0.0	0.01	0.04	0.0	0.0	0.08	0.0	0.01
ENSG00000007923	16.46	7.42	16.44	14.18	15.0	20.26	12.7	9.69	7.67	17.15	6.72	4.4	2.43	2.69	6.73	2.31	2.31	4.7	4.05	1.62
ENSG00000007933	0.17	0.02	0.36	0.39	0.07	0.7	0.1	1.82	0.22	0.0	0.35	0.61	0.17	0.18	4.35	0.16	0.13	1.19	0.17	0.02
ENSG00000007944	18.53	16.26	16.43	15.54	13.08	19.45	14.26	13.27	5.05	24.24	11.56	5.76	2.63	11.15	3.48	4.63	3.87	8.76	6.57	2.88
ENSG00000007952	0.0	0.0	0.0	0.02	0.0	0.04	0.0	0.01	0.03	0.0	0.0	0.01	0.0	0.0	0.01	0.0	0.0	0.0	0.01	0.0
ENSG00000007968	2.17	5.86	4.92	11.68	1.63	0.94	12.28	11.58	2.99	3.97	7.44	6.42	5.27	8.62	24.41	3.84	1.84	8.27	4.25	7.82
ENSG00000008018	127.82	129.99	163.7	175.68	158.3	185.81	166.31	139.61	148.76	164.71	80.53	57.93	52.25	36.56	78.33	44.4	43.65	69.59	88.63	18.63
ENSG00000008056	0.1	0.08	0.09	0.16	0.91	0.35	0.94	0.13	0.14	1.88	0.01	0.09	0.17	0.06	0.2	0.13	0.0	0.17	0.03	0.02
ENSG00000008083	11.88	9.81	17.04	21.6	20.54	21.98	15.77	9.6	6.61	14.08	7.8	2.83	2.16	2.97	4.69	2.44	2.34	5.44	3.82	1.05
ENSG00000008086	0.21	1.03	1.12	1.06	0.54	0.25	1.77	0.59	0.37	0.3	1.16	0.42	0.34	0.33	0.35	0.37	0.26	0.53	0.55	0.08
ENSG00000008118	0.0	0.0	0.0	0.0	0.0	0.0	0.0	0.0	0.0	0.0	0.02	0.0	0.01	0.0	0.0	0.0	0.0	0.0	0.01	0.0
ENSG00000008128	34.77	24.99	28.18	32.5	27.66	32.43	36.08	22.0	26.78	31.5	16.1	17.6	11.93	15.23	28.02	12.17	17.59	21.34	18.42	7.84
ENSG00000008130	40.63	132.7	98.47	35.33	14.2	34.31	129.64	59.24	43.05	64.87	129.43	45.84	33.27	52.05	31.65	40.14	43.74	66.33	76.76	13.73
ENSG00000008196	0.0	0.0	0.0	0.0	0.0	0.0	0.0	0.0	0.0	0.0	0.0	0.0	0.0	0.0	0.0	0.0	0.0	0.0	0.0	0.0
ENSG00000008197	0.0	0.0	0.0	0.0	0.0	0.0	0.0	0.0	0.0	0.0	0.0	0.0	0.0	0.0	0.0	0.0	0.0	0.0	0.0	0.0
ENSG00000008226	0.14	0.31	0.32	0.1	0.51	0.06	0.05	0.13	0.26	0.47	0.76	0.45	0.36	0.35	0.2	0.48	0.28	0.2	0.68	0.02
ENSG00000008256	4.8	1.99	2.28	3.69	4.34	4.35	4.49	2.33	1.23	2.94	1.5	0.86	0.51	0.69	1.7	0.46	0.39	1.49	0.86	0.27
ENSG00000008277	0.52	0.45	0.86	0.29	1.68	0.85	0.83	0.27	0.29	0.07	0.29	0.16	0.1	0.07	0.19	0.05	0.09	0.14	0.12	0.02
ENSG00000008282	59.77	35.81	68.76	59.41	48.82	62.52	32.18	42.73	40.96	103.37	24.73	11.9	10.24	7.66	13.77	8.09	6.71	16.58	15.08	2.16
ENSG00000008283	23.4	3.77	2.78	3.76	4.59	7.97	3.45	5.3	5.43	17.46	1.84	0.79	0.27	1.03	0.8	0.46	1.48	2.06	1.15	0.33
ENSG00000008294	12.82	10.28	14.41	10.26	8.44	11.59	12.95	6.99	7.2	12.48	9.96	2.67	1.39	3.0	3.19	2.51	3.27	4.77	3.86	0.74
ENSG00000008300	0.23	1.04	0.76	0.38	1.42	0.65	0.16	0.23	2.16	0.28	0.24	0.22	0.06	0.05	0.32	0.09	0.08	0.13	0.24	0.02
ENSG00000008311	0.2	0.45	1.0	1.28	0.1	0.14	0.17	0.75	0.08	0.19	0.38	0.2	0.05	0.31	0.65	0.13	0.28	0.73	0.42	0.06
ENSG00000008323	0.0	0.06	0.04	0.04	0.18	0.04	0.51	0.05	0.0	0.22	0.03	0.04	0.03	0.02	0.02	0.01	0.02	0.1	0.02	0.0
ENSG00000008324	23.62	19.35	35.08	30.24	20.69	32.92	34.59	23.12	30.78	27.15	17.36	13.42	12.45	6.31	19.56	8.83	9.54	14.86	17.37	3.1
ENSG00000008382	8.08	7.96	6.32	7.9	17.61	13.84	6.22	6.96	10.88	11.96	4.37	4.11	3.1	1.57	4.25	2.2	2.31	4.87	6.33	1.15
ENSG00000008394	0.55	111.27	337.65	295.45	756.64	365.17	365.34	194.39	193.85	380.08	59.87	28.47	27.03	12.55	30.72	15.49	12.62	39.99	51.61	4.28
ENSG00000008405	5.46	3.49	5.6	7.06	7.55	4.38	7.01	4.57	3.08	3.94	3.47	2.02	0.9	1.8	3.19	0.98	1.44	2.53	1.11	0.73
ENSG00000008438	9.52	378.93	46.0	26.11	1.92	15.93	480.67	150.99	86.42	16.93	487.03	330.54	593.72	219.82	185.38	432.55	172.0	225.89	895.65	61.44
ENSG00000008441	26.23	2.54	2.69	11.98	8.47	5.72	6.44	8.6	4.14	7.65	4.22	5.64	4.51	10.11	16.34	4.03	2.29	7.04	2.49	7.09
ENSG00000008513	9.73	5.56	9.99	6.8	5.56	14.91	15.81	5.06	3.46	14.67	6.06	2.93	1.61	4.53	4.89	2.55	2.66	9.16	3.83	3.78
ENSG00000008516	2.87	45.02	3.48	7.48	1.09	2.25	24.19	9.65	2.95	7.12	60.24	18.19	18.87	20.58	10.96	26.67	18.64	21.33	41.34	7.08
ENSG00000008517	73.84	24.08	16.38	29.01	15.63	19.16	25.66	62.87	62.06	28.62	115.04	85.62	52.56	49.95	44.75	33.78	178.37	99.42	118.9	15.75
ENSG00000008710	12.36	3.99	13.05	14.32	18.0	12.87	5.14	6.08	3.3	12.22	4.83	2.33	0.67	2.8	4.91	0.76	1.52	3.52	1.12	1.1
ENSG00000008735	0.03	0.04	0.01	0.1	0.02	0.03	0.02	0.05	0.01	0.02	0.02	0.01	0.01	0.0	0.01	0.01	0.0	0.02	0.01	0.0
ENSG00000008838	22.62	8.94	21.37	19.83	18.98	25.13	23.06	13.63	18.75	22.1	9.69	7.05	5.0	4.54	11.95	3.41	3.99	8.03	7.97	2.43
ENSG00000008853	4.93	1.29	4.0	2.09	0.66	2.69	0.88	1.55	0.8	4.39	0.91	0.61	0.24	0.38	0.56	0.33	0.57	1.29	0.8	0.16
ENSG00000008869	26.84	4.17	12.85	8.37	8.12	15.08	13.94	3.98	2.59	16.9	4.49	1.49	1.13	1.42	1.9	0.9	1.45	2.43	1.97	0.39
ENSG00000008952	29.72	36.93	45.28	36.86	38.79	39.35	64.62	39.54	30.58	38.35	33.35	21.86	17.52	40.99	44.16	18.16	12.94	34.91	18.51	21.73
ENSG00000008988	4784.8	3178.29	4430.68	6011.3	6766.49	6128.64	3594.86	4643.83	4025.47	5811.06	1916.01	1271.09	1361.06	862.52	1724.28	907.93	933.43	1467.47	2152.83	354.83
ENSG00000009307	137.18	116.8	162.29	112.13	196.64	180.84	132.3	91.97	83.2	185.23	73.37	37.86	24.53	49.65	54.13	26.01	32.78	50.35	39.87	31.85
ENSG00000009335	14.92	10.78	17.15	10.38	10.49	12.44	6.43	9.07	5.99	13.93	7.17	3.79	1.98	2.6	5.58	2.34	2.48	4.68	2.92	1.41
ENSG00000009413	12.14	4.45	8.72	10.46	10.7	18.52	7.8	3.88	5.32	10.66	4.21	1.4	1.26	2.21	3.12	1.18	1.18	2.67	1.92	0.61
ENSG00000009694	0.13	0.08	0.0	0.02	0.08	0.07	0.39	0.03	0.06	0.1	0.65	0.4	0.22	0.22	0.12	0.29	0.18	0.07	0.26	0.03
ENSG00000009709	0.0	0.0	0.0	0.0	0.0	0.0	0.0	0.0	0.0	0.0	0.0	0.0	0.0	0.0	0.0	0.0	0.0	0.0	0.0	0.0
ENSG00000009724	5.99	1.6	3.49	1.6	2.56	2.27	1.48	0.9	0.39	3.3	1.49	0.47	0.08	0.51	0.23	0.15	0.23	0.72	0.13	0.02
ENSG00000009765	0.09	0.04	0.03	0.06	0.07	0.0	0.0	0.04	0.01	0.09	0.0	0.0	0.02	0.02	0.01	0.02	0.0	0.01	0.06	0.01
ENSG00000009780	5.03	2.54	4.95	3.02	3.02	4.36	3.43	2.33	2.0	4.82	2.08	0.95	0.76	0.88	1.6	0.88	1.35	1.41	1.61	0.28
ENSG00000009790	66.99	83.25	107.61	77.9	74.34	85.2	28.67	44.81	47.65	138.38	77.06	27.59	22.33	26.46	15.68	24.65	38.96	36.28	50.43	6.75
ENSG00000009830	5.08	2.15	4.41	5.03	6.45	3.89	3.03	2.78	3.2	3.45	1.72	1.1	0.97	0.42	2.23	0.42	0.64	1.37	1.95	0.39
ENSG00000009844	26.04	19.58	32.56	21.33	24.35	27.55	36.91	20.64	16.44	31.63	17.59	7.17	4.74	5.26	7.74	4.28	4.35	9.16	7.51	1.56
ENSG00000009950	0.0	0.02	0.05	0.03	0.03	0.06	0.3	0.21	0.07	0.19	0.0	0.04	0.01	0.0	0.4	0.02	0.0	0.21	0.02	0.01
ENSG00000009954	16.51	11.29	22.96	15.15	11.03	17.97	14.13	11.39	7.79	20.11	9.15	4.46	2.27	3.64	7.62	2.24	2.62	6.5	3.89	1.56
ENSG00000010017	21.41	13.87	21.06	19.27	25.8	25.66	25.09	10.16	9.54	22.11	12.24	6.25	4.75	5.49	9.8	4.29	4.21	9.73	7.45	3.0
ENSG00000010030	0.49	0.96	0.22	0.14	0.04	0.37	0.04	0.29	0.25	0.0	0.68	0.75	0.02	1.77	0.3	0.17	2.46	1.71	1.85	0.15
ENSG00000010072	4.04	3.01	5.07	3.56	3.57	3.89	2.69	3.12	1.91	4.29	2.63	1.33	0.73	1.1	1.75	0.99	0.96	1.52	1.44	0.36
ENSG00000010165	21.02	8.1	22.49	28.45	17.2	25.49	13.54	16.21	13.09	18.69	8.05	5.93	5.24	3.9	8.76	4.3	3.23	9.13	7.29	2.72
ENSG00000010219	17.65	13.77	27.55	32.52	21.78	24.77	28.3	18.57	27.86	25.11	15.67	10.37	6.28	3.34	13.11	8.15	4.34	12.79	13.49	1.21
ENSG00000010244	100.25	51.26	106.55	55.18	76.49	102.65	85.89	45.04	41.76	95.53	41.14	17.43	9.79	12.74	25.87	9.23	10.78	26.25	18.61	4.24
ENSG00000010256	65.96	85.0	85.43	67.93	58.29	67.86	78.39	76.2	61.53	71.11	43.54	29.94	26.75	20.66	37.67	23.9	19.43	32.93	39.07	8.58
ENSG00000010270	35.02	22.08	34.35	26.13	44.8	49.78	30.92	19.04	19.8	45.47	18.9	8.6	5.76	6.52	7.19	6.04	8.95	14.43	9.31	2.18
ENSG00000010278	132.24	23.12	13.18	14.53	65.59	3.59	95.44	27.13	12.03	169.99	15.82	11.52	7.85	8.08	23.41	5.04	8.53	32.97	14.25	1.49
ENSG00000010282	0.0	0.0	0.0	0.0	0.0	0.0	0.0	0.0	0.0	0.0	0.08	0.0	0.04	0.0	0.05	0.0	0.0	0.0	0.0	0.0
ENSG00000010292	20.96	20.92	47.67	20.12	21.37	21.31	26.91	27.0	14.74	26.59	23.46	10.66	6.7	8.74	17.99	5.97	5.43	14.64	10.41	3.72
ENSG00000010295	15.33	12.99	22.55	12.36	7.91	17.02	27.3	10.42	12.41	18.36	11.64	5.82	3.71	2.69	5.25	3.99	3.5	6.07	7.87	0.81
ENSG00000010310	4.97	0.51	0.89	2.36	0.06	0.93	0.04	0.35	0.23	0.98	0.89	0.37	0.12	0.08	0.71	0.04	0.27	0.72	0.42	0.06
ENSG00000010318	10.49	3.42	11.45	7.82	15.77	12.75	3.74	5.73	1.9	8.41	3.48	1.99	0.79	1.13	3.64	1.06	1.07	2.63	1.45	0.62
ENSG00000010319	0.06	0.02	0.15	0.04	3.19	0.07	0.05	0.16	0.05	0.07	0.02	0.07	0.04	0.02	0.41	0.0	0.04	0.1	0.02	0.01
ENSG00000010322	29.36	16.76	34.37	16.8	23.25	14.4	13.63	12.1	8.69	17.9	16.21	4.76	3.44	4.1	4.74	3.57	4.68	7.71	6.29	1.14
ENSG00000010327	94.42	15.23	99.42	1.81	268.15	1.07	25.07	32.53	2.53	34.7	5.13	3.66	2.53	1.29	7.46	1.91	3.87	8.37	3.76	0.84
ENSG00000010361	11.13	4.65	7.86	9.45	10.67	12.17	9.04	4.96	7.4	7.25	4.58	2.57	3.1	2.4	5.41	2.08	2.52	4.9	3.78	2.78
ENSG00000010379	0.05	0.19	0.0	0.1	0.0	0.05	0.12	0.02	0.0	0.0	0.0	0.06	0.04	0.03	0.02	0.06	0.05	0.08	0.03	0.0
ENSG00000010404	32.27	15.55	16.23	11.73	9.77	14.21	27.9	6.16	4.88	19.37	22.47	6.39	3.92	9.01	4.46	6.77	11.05	7.69	11.12	6.25
ENSG00000010438	0.0	0.14	0.0	0.0	7.21	0.0	0.0	0.08	0.0	0.0	0.0	0.0	0.0	0.0	0.0	0.0	0.04	0.1	0.04	0.0
ENSG00000010539	6.13	4.84	5.56	5.2	4.41	6.64	8.92	3.31	1.67	6.3	6.26	2.13	1.11	3.05	1.94	1.71	2.15	3.82	3.06	0.81
ENSG00000010610	47.87	50.12	54.03	8.94	2.48	9.66	51.66	24.28	12.62	39.94	17.5	7.74	2.6	6.18	10.97	3.82	10.18	25.51	8.55	0.86
ENSG00000010626	10.58	2.21	4.25	8.43	5.45	10.06	2.92	2.19	2.87	5.38	3.02	0.8	0.65	0.44	0.99	0.83	0.83	1.46	1.53	0.19
ENSG00000010671	74.98	60.55	71.92	62.42	56.0	124.36	74.66	40.73	30.19	86.05	27.09	13.26	9.44	12.13	16.03	11.35	9.62	22.24	20.44	4.55
ENSG00000010704	0.12	0.62	0.65	0.01	0.05	0.22	0.91	0.52	0.05	1.38	0.51	0.2	0.03	0.17	0.72	0.05	0.36	0.55	0.12	0.02
ENSG00000010803	8.75	3.99	8.3	13.62	15.72	16.51	5.38	6.58	9.22	23.82	3.05	1.74	1.45	2.05	3.87	1.08	0.58	3.28	3.21	0.51
ENSG00000010810	12.72	58.68	47.23	12.96	25.11	5.29	11.26	20.38	7.03	26.43	21.73	11.71	4.74	9.98	8.99	6.31	21.0	15.64	12.47	1.9
ENSG00000010818	6.62	0.75	2.33	3.77	8.18	2.52	2.49	1.59	0.85	4.19	2.78	0.99	0.5	1.41	0.77	0.81	1.43	2.87	1.61	0.27
ENSG00000010932	0.0	0.0	0.0	0.0	0.0	1.18	0.0	0.02	0.04	0.0	0.02	0.01	0.01	0.0	0.0	0.05	0.0	0.07	0.15	0.0
ENSG00000011007	8.5	7.96	11.41	8.19	10.27	12.62	11.07	6.32	5.98	11.15	4.86	2.42	1.76	2.29	2.87	1.59	1.88	4.03	2.81	0.8
ENSG00000011009	23.86	26.9	34.82	23.91	18.59	29.03	41.35	27.75	19.04	27.29	19.35	10.16	10.5	7.81	13.56	9.28	8.81	13.82	16.91	2.73
ENSG00000011021	7.11	3.8	5.74	5.63	3.32	6.32	5.53	3.17	1.64	5.32	2.12	0.97	0.46	1.07	1.32	0.76	0.88	1.6	1.0	0.4
ENSG00000011028	2.11	0.51	1.17	6.32	28.09	0.43	1.32	3.15	3.31	1.2	3.35	4.5	2.54	0.47	6.51	2.16	1.34	4.07	2.66	0.96
ENSG00000011052	8.54	2.83	8.38	4.02	11.09	11.19	10.84	4.05	5.66	4.92	1.0	2.02	0.51	1.5	2.21	0.53	0.44	2.91	2.66	0.23
ENSG00000011083	0.01	0.0	0.0	0.0	0.0	0.0	0.0	0.0	0.0	0.0	0.0	0.0	0.0	0.0	0.0	0.0	0.0	0.0	0.0	0.0
ENSG00000011105	0.13	0.3	0.47	0.14	0.3	0.33	1.45	0.66	0.05	1.24	0.42	0.28	0.09	0.43	1.02	0.24	0.61	1.13	0.24	0.08
ENSG00000011114	8.42	3.61	8.29	6.4	5.45	8.25	6.22	3.59	2.4	7.12	3.83	1.57	1.23	1.29	2.24	1.21	1.01	2.07	1.99	0.56
ENSG00000011132	5.74	4.82	4.1	4.95	3.82	6.28	5.13	3.07	3.54	4.79	5.11	2.25	1.25	1.63	2.61	1.33	1.68	3.46	2.8	0.94
ENSG00000011143	9.67	3.61	7.78	10.23	10.15	11.24	4.55	4.35	6.94	8.51	4.05	1.97	1.27	1.17	3.89	1.41	1.23	3.33	1.95	0.86
ENSG00000011198	2.38	17.8	17.73	20.14	6.41	4.78	45.62	12.95	7.54	9.0	18.33	9.91	10.41	9.82	17.37	10.02	5.76	12.36	12.36	5.89
ENSG00000011201	0.64	0.0	0.0	0.33	0.52	0.01	0.17	0.05	0.0	0.74	0.3	0.18	0.0	0.0	0.66	0.05	0.03	0.02	0.01	0.27
ENSG00000011243	36.39	21.74	26.77	36.76	34.56	34.36	33.4	24.5	27.63	28.69	26.06	21.83	15.44	15.85	45.99	14.77	9.78	19.88	20.45	13.04
ENSG00000011258	14.35	5.63	11.76	12.31	14.54	19.97	7.86	5.74	7.4	16.05	4.73	1.91	1.08	1.49	2.38	1.42	1.74	3.12	2.54	0.56
ENSG00000011260	27.19	20.18	37.38	31.1	31.63	35.4	31.19	25.59	43.97	40.15	14.85	11.06	8.78	7.73	12.09	6.09	6.93	12.96	11.58	3.06
ENSG00000011275	11.07	6.97	9.56	7.16	8.08	8.22	9.08	6.22	3.64	9.1	6.26	2.19	1.38	1.72	2.08	1.6	1.85	2.87	2.94	0.4
ENSG00000011295	21.84	8.34	19.37	24.95	24.58	23.22	15.82	12.88	7.61	22.91	6.19	4.11	3.04	2.05	4.21	1.58	2.11	4.25	3.63	0.61
ENSG00000011304	76.34	51.98	119.07	108.83	92.62	91.38	87.75	71.03	57.95	106.03	39.03	26.66	19.01	16.67	46.74	14.12	15.86	35.57	27.62	8.02
ENSG00000011332	0.09	0.02	0.0	0.21	0.16	0.02	0.23	0.0	0.04	0.06	0.0	0.02	0.0	0.0	0.0	0.0	0.02	0.0	0.0	0.01
ENSG00000011347	0.0	0.01	0.02	0.0	0.0	0.0	0.03	0.01	0.01	0.0	0.0	0.01	0.0	0.0	0.01	0.0	0.0	0.04	0.01	0.0
ENSG00000011376	7.09	1.6	4.98	5.3	5.08	6.63	3.76	3.01	2.28	7.14	2.25	0.84	0.59	0.86	1.4	0.62	0.5	1.69	1.04	0.41
ENSG00000011405	6.24	2.29	4.58	2.62	2.31	3.62	3.37	1.61	1.03	3.99	1.61	0.65	0.27	0.56	0.84	0.35	0.68	1.32	0.53	0.2
ENSG00000011422	20.76	63.0	39.24	23.34	35.35	11.43	41.23	22.62	19.32	21.12	43.16	15.8	14.11	16.44	8.97	22.53	20.24	22.83	35.54	5.69
ENSG00000011426	4.23	13.63	26.12	14.61	9.33	7.57	7.88	21.51	7.83	8.82	12.54	8.56	4.66	5.61	17.23	3.2	3.66	9.98	5.45	2.65
ENSG00000011451	4.7	2.57	4.74	6.33	6.04	6.43	3.95	3.37	3.17	4.79	2.59	1.65	1.0	1.14	2.07	1.1	0.86	2.05	1.75	0.55
ENSG00000011454	7.65	4.64	6.85	6.68	6.37	6.9	5.26	3.66	1.13	8.32	3.72	1.25	0.58	0.92	2.15	0.73	1.39	2.7	1.78	0.25
ENSG00000011465	1.81	0.17	4.2	0.43	0.09	2.15	2.12	15.12	1.04	0.19	0.7	2.94	0.73	1.0	14.3	0.85	0.49	8.57	1.27	0.36
ENSG00000011478	2.89	1.97	4.81	6.51	6.6	3.19	2.03	2.3	3.56	3.27	1.04	0.75	0.54	0.42	1.28	0.39	0.32	1.04	0.95	0.13
ENSG00000011485	29.42	12.23	24.57	24.88	21.63	37.99	24.71	15.93	17.38	27.31	9.0	5.01	3.36	2.85	6.24	2.84	4.93	7.6	6.15	1.24
ENSG00000011523	11.4	1.38	5.21	5.32	8.05	8.03	5.11	1.86	3.53	10.92	2.58	0.78	0.76	0.57	1.39	0.48	0.83	1.54	1.03	0.23
ENSG00000011566	7.0	2.22	3.94	6.45	3.18	3.94	2.57	2.39	1.86	6.47	1.34	0.9	0.45	0.38	1.36	0.42	0.57	1.59	0.5	0.14
ENSG00000011590	0.78	0.19	0.12	0.19	0.06	0.26	0.15	0.11	0.31	0.23	0.37	0.11	0.03	0.07	0.34	0.11	0.19	0.27	0.14	0.13
ENSG00000011600	272.47	795.4	598.56	255.24	63.02	114.26	749.45	414.64	791.03	574.93	475.04	180.32	246.37	167.16	126.75	263.68	243.82	313.65	529.73	57.63
ENSG00000011638	3.2	6.03	9.09	9.92	9.03	10.14	10.38	5.73	2.93	9.48	3.56	1.15	1.41	1.0	1.79	1.13	1.48	3.9	2.57	0.31
ENSG00000011677	0.0	0.0	0.0	0.0	0.01	0.0	0.0	0.0	0.0	0.0	0.0	0.0	0.0	0.0	0.0	0.0	0.0	0.0	0.0	0.0
ENSG00000012048	8.37	6.33	19.8	12.97	7.94	10.98	14.68	8.75	8.12	10.48	7.34	3.59	2.68	2.83	6.14	2.15	1.46	4.87	3.7	1.18
ENSG00000012061	47.44	20.65	33.03	29.74	28.64	39.62	19.34	22.49	28.32	31.26	7.81	4.79	4.53	3.15	5.68	2.9	3.97	7.0	7.92	1.51
ENSG00000012124	7.38	2.07	5.48	1.15	1.18	2.94	1.92	1.25	1.61	2.73	6.13	2.84	2.71	3.44	1.55	3.05	0.71	15.31	7.87	0.66
ENSG00000012171	0.03	0.2	0.26	1.01	0.25	0.48	0.02	0.21	0.0	0.07	0.32	0.04	0.01	0.1	0.05	0.07	0.05	0.19	0.08	0.0
ENSG00000012174	3.07	1.31	3.85	2.57	3.53	3.22	1.82	1.53	1.31	4.09	0.81	0.33	0.19	0.34	0.64	0.27	0.28	0.63	0.45	0.07
ENSG00000012211	2.76	2.38	3.37	2.58	1.81	3.26	3.35	1.54	2.17	3.87	1.47	0.71	0.42	0.52	0.51	0.55	0.38	0.89	1.29	0.1
ENSG00000012223	27.01	2081.82	159.36	3.95	5.71	6.88	2067.36	1035.35	139.04	39.36	2545.81	1113.6	1436.55	868.05	662.87	1466.93	460.39	967.5	2809.9	207.6
ENSG00000012232	1.52	3.87	6.3	3.26	3.88	2.22	3.91	2.47	1.58	3.61	3.73	1.13	1.17	1.0	1.11	1.44	1.57	2.16	1.82	0.62
ENSG00000012504	0.0	0.0	0.0	0.0	0.0	0.0	0.0	0.0	0.0	0.0	0.0	0.0	0.0	0.0	0.0	0.0	0.0	0.0	0.0	0.0
ENSG00000012660	34.2	87.2	71.38	37.84	37.13	61.87	55.72	56.34	39.28	61.99	78.91	24.93	22.49	26.17	27.14	24.16	25.21	34.98	42.54	7.67
ENSG00000012779	30.11	109.86	43.22	8.85	31.86	7.38	135.73	42.71	9.44	56.39	127.08	40.26	36.75	39.37	29.44	48.05	35.08	49.45	67.83	10.67
ENSG00000012817	44.84	0.12	0.22	22.89	21.04	0.68	18.04	0.05	0.16	34.66	13.3	5.96	0.03	0.0	11.74	3.06	2.29	0.0	0.0	2.69
ENSG00000012822	58.59	43.55	35.04	34.24	41.94	40.69	54.22	25.81	15.25	47.44	46.5	20.57	10.65	20.61	39.61	12.83	14.89	22.46	15.5	16.91
ENSG00000012963	13.73	8.15	17.95	16.07	14.67	14.05	14.34	11.0	7.88	15.76	7.73	4.09	2.29	2.65	7.37	2.56	2.56	5.85	3.94	1.2
ENSG00000012983	21.65	3.49	14.01	14.37	14.92	22.16	11.29	8.05	4.75	21.05	5.19	4.87	2.11	6.66	6.55	1.95	2.47	5.2	2.46	3.38
ENSG00000013016	1.04	0.43	1.47	0.57	0.48	3.82	2.18	1.1	0.94	2.63	0.96	0.72	0.42	0.81	2.4	0.41	0.68	1.4	0.37	0.24
ENSG00000013275	28.09	28.51	34.93	37.89	25.23	31.76	38.91	29.62	30.96	34.01	18.25	14.66	11.8	8.89	21.62	10.85	10.08	15.79	20.55	5.2
ENSG00000013288	8.82	9.59	10.83	9.86	6.91	8.95	10.09	7.68	5.23	10.26	6.36	2.69	2.3	2.31	2.97	1.85	2.56	4.28	4.14	0.7
ENSG00000013293	0.0	0.19	0.0	0.0	0.0	0.0	0.0	0.0	0.0	0.0	0.01	0.0	0.0	0.0	0.0	0.0	0.0	0.0	0.0	0.0
ENSG00000013297	0.03	0.05	0.03	0.03	0.03	0.0	0.14	0.0	0.06	0.06	0.04	0.04	0.02	0.0	0.22	0.0	0.05	0.08	0.01	0.01
ENSG00000013306	65.69	66.33	54.86	192.42	70.0	26.58	93.05	140.52	142.34	33.0	125.44	254.47	200.92	315.04	296.16	248.85	221.15	204.43	134.42	498.33
ENSG00000013364	56.68	77.6	42.07	27.27	5.01	19.93	52.1	27.06	15.21	36.75	51.76	20.95	17.34	18.97	14.61	23.16	30.0	28.1	36.37	6.27
ENSG00000013374	43.24	21.21	28.63	24.84	25.5	41.59	18.35	16.7	15.86	41.44	18.01	8.4	4.87	11.89	8.63	5.46	10.03	16.58	10.71	3.96
ENSG00000013375	4.96	3.95	7.07	6.08	6.04	1.77	5.99	3.48	3.02	5.0	2.97	1.21	1.01	0.71	2.11	0.56	0.77	1.92	1.34	0.29
ENSG00000013392	0.56	0.72	0.95	0.83	1.56	0.04	1.13	0.82	0.69	0.74	0.65	0.21	0.13	0.1	0.34	0.08	0.14	0.35	0.18	0.01
ENSG00000013441	243.06	141.4	198.48	316.17	143.74	240.98	218.4	144.98	175.16	237.76	153.58	108.11	126.43	89.77	150.22	106.58	90.51	128.33	156.11	47.46
ENSG00000013503	2.14	2.3	4.23	2.79	3.47	4.17	2.32	2.26	1.56	3.45	1.23	0.7	0.46	0.44	0.83	0.58	0.46	0.81	0.81	0.18
ENSG00000013523	7.09	2.22	6.13	3.73	5.16	6.15	3.65	1.86	1.83	7.43	1.37	0.62	0.38	0.35	1.18	0.44	0.56	1.19	0.76	0.18
ENSG00000013561	13.73	13.53	15.17	12.64	15.21	15.05	10.93	11.77	10.22	19.84	8.77	6.81	3.87	8.86	13.88	4.14	3.75	7.32	4.31	6.15
ENSG00000013563	10.83	17.48	14.85	7.04	6.68	11.3	20.19	8.92	5.72	14.59	10.27	3.94	3.1	3.17	3.76	3.44	3.41	4.18	6.28	0.93
ENSG00000013573	17.14	6.63	32.73	32.94	19.31	26.67	26.05	18.62	16.6	23.16	14.7	10.67	4.47	4.04	16.42	4.14	3.93	12.34	8.5	2.15
ENSG00000013583	33.32	35.1	35.92	52.04	28.71	20.5	35.94	42.0	24.05	33.37	20.27	23.31	19.53	15.93	57.65	14.13	10.21	24.72	18.7	15.02
ENSG00000013588	0.0	0.0	0.0	0.0	0.05	0.0	0.03	0.0	0.0	0.0	0.0	0.0	0.0	0.0	0.01	0.0	0.0	0.01	0.0	0.0
ENSG00000013619	0.05	0.0	0.05	0.14	0.33	0.02	0.31	0.87	0.14	0.03	0.25	0.13	0.16	0.23	1.07	0.09	0.09	0.23	0.09	0.09
ENSG00000013725	4.48	0.84	0.8	0.82	0.87	0.99	1.97	2.09	1.4	1.74	6.33	3.48	1.71	3.29	1.68	1.25	5.71	4.62	4.74	0.58
ENSG00000013810	57.7	48.64	80.81	66.15	37.54	68.92	89.68	66.31	47.5	66.95	45.53	32.65	30.29	19.2	53.72	23.32	19.65	35.46	44.93	11.12
ENSG00000014123	9.94	8.77	13.42	8.82	12.22	11.86	8.06	6.83	5.61	18.22	6.1	2.49	1.31	1.86	3.08	1.4	2.29	3.48	2.44	0.57
ENSG00000014138	11.18	8.07	16.12	16.31	7.0	7.84	8.4	15.2	11.12	11.75	5.73	6.24	5.26	2.21	8.14	4.22	2.58	5.28	6.56	1.36
ENSG00000014164	7.44	3.27	4.88	6.86	4.4	11.94	7.66	3.35	2.51	4.01	3.3	2.41	0.71	1.23	1.93	0.96	1.12	2.99	2.94	0.78
ENSG00000014216	73.73	47.61	61.3	50.53	38.32	60.8	61.81	40.0	29.68	69.36	36.48	21.82	19.39	15.24	34.58	18.32	15.21	26.77	29.48	11.47
ENSG00000014257	2.62	11.3	10.77	2.5	0.19	2.09	21.83	5.59	1.91	4.63	8.11	1.45	0.93	1.1	1.4	1.22	1.59	1.75	3.8	0.32
ENSG00000014641	106.99	71.13	110.98	82.25	96.21	130.76	94.71	83.02	94.97	119.42	42.16	26.35	21.13	18.42	31.23	17.88	17.56	37.65	30.38	9.0
ENSG00000014824	16.49	10.04	18.36	14.1	13.46	20.76	13.22	10.96	5.85	14.39	7.17	3.76	2.06	2.74	6.36	1.77	2.55	4.21	3.13	1.33
ENSG00000014914	1.21	22.6	8.79	0.06	0.08	0.16	0.69	15.4	0.32	23.78	3.55	1.28	0.28	0.74	1.05	1.04	1.59	2.91	2.36	0.21
ENSG00000014919	12.38	12.45	16.73	14.4	10.18	14.81	13.01	11.3	7.45	13.89	7.01	2.83	2.88	2.37	4.14	2.26	2.84	4.47	4.98	0.75
ENSG00000015133	13.08	15.1	16.9	6.84	8.18	13.8	18.22	11.95	7.56	20.74	14.67	6.2	5.36	5.13	6.38	5.52	5.61	7.72	9.31	1.76
ENSG00000015153	10.73	4.12	10.18	7.91	12.06	7.14	11.65	5.38	4.17	8.66	4.31	1.81	1.2	2.18	3.13	1.17	1.97	3.13	2.08	0.7
ENSG00000015171	24.27	6.73	18.72	14.12	19.89	27.11	12.26	11.39	8.79	25.42	5.72	3.07	1.34	2.43	4.63	1.5	2.82	4.4	2.83	0.88
ENSG00000015285	82.17	138.46	103.77	64.03	32.64	77.71	134.12	72.69	59.61	90.61	102.38	39.46	43.27	37.1	29.9	48.52	47.04	56.91	86.44	10.61
ENSG00000015413	0.37	0.13	0.1	0.17	1.32	3.46	0.59	0.61	0.67	0.14	0.12	0.4	0.33	0.12	7.19	0.09	0.0	0.16	0.19	0.04
ENSG00000015475	18.43	51.83	45.35	37.84	22.08	37.32	62.37	30.36	31.82	37.36	35.88	12.14	12.02	12.32	10.66	13.31	14.67	18.77	35.05	4.15
ENSG00000015479	97.33	58.45	119.98	100.74	126.55	140.12	62.1	70.39	66.36	134.28	47.76	26.18	17.26	21.84	33.65	15.99	21.14	38.24	28.59	6.95
ENSG00000015520	0.01	0.0	0.0	0.02	0.0	0.0	0.0	0.01	0.0	0.04	0.01	0.0	0.0	0.0	0.01	0.0	0.0	0.0	0.01	0.0
ENSG00000015532	3.84	2.51	4.82	5.02	10.04	3.51	2.71	2.82	4.29	5.16	1.91	1.09	0.84	0.95	2.08	0.82	0.91	1.74	1.76	0.18
ENSG00000015568	0.49	0.41	1.87	0.66	0.49	1.48	1.03	0.45	0.3	0.71	1.0	0.16	0.06	0.04	0.26	0.04	0.2	0.25	0.27	0.0
ENSG00000015592	0.0	0.0	0.0	0.04	0.0	0.04	0.0	0.0	0.0	0.0	0.03	0.02	0.0	0.0	0.06	0.01	0.0	0.0	0.0	0.0
ENSG00000015676	11.73	7.99	18.77	18.57	15.71	17.72	6.1	9.47	8.73	15.77	5.82	3.42	2.61	1.89	4.32	2.01	1.7	5.09	4.58	0.62
ENSG00000016082	0.0	0.0	0.0	0.0	0.0	0.0	0.0	0.0	0.0	0.0	0.0	0.0	0.0	0.0	0.0	0.0	0.0	0.0	0.0	0.0
ENSG00000016391	0.01	0.13	0.17	0.03	0.01	0.03	0.19	0.04	0.01	0.0	0.2	0.03	0.06	0.01	0.05	0.06	0.04	0.06	0.05	0.0
ENSG00000016402	0.0	0.0	0.0	0.0	0.0	0.0	0.0	0.0	0.0	0.0	0.0	0.0	0.0	0.0	0.0	0.0	0.0	0.01	0.0	0.0
ENSG00000016490	0.0	0.0	0.0	0.0	0.0	0.0	0.0	0.0	0.0	0.0	0.0	0.0	0.0	0.0	0.0	0.0	0.0	0.0	0.0	0.0
ENSG00000016602	0.0	0.01	0.0	0.0	0.0	0.01	0.0	0.0	0.01	0.0	0.0	0.0	0.0	0.0	0.0	0.0	0.0	0.0	0.0	0.0
ENSG00000016864	40.73	18.35	40.03	33.73	55.05	52.26	27.79	22.03	26.14	37.55	14.38	8.18	6.32	5.54	10.8	6.05	6.18	10.3	11.14	1.87
ENSG00000017260	38.96	18.79	35.14	34.97	44.75	51.84	42.09	16.74	15.7	35.23	14.43	7.94	4.45	6.07	13.35	4.89	5.81	11.04	7.3	2.95
ENSG00000017427	0.55	0.02	0.18	0.15	0.0	0.2	0.0	0.92	0.13	0.0	0.22	0.27	0.03	0.03	0.51	0.05	0.05	1.07	0.18	0.0
ENSG00000017483	9.32	4.67	13.66	34.56	20.18	18.1	13.52	21.22	20.34	8.51	14.19	27.46	27.89	15.52	75.57	17.48	17.0	25.93	15.01	16.68
ENSG00000017797	25.06	16.32	23.34	25.4	27.91	44.68	18.09	16.32	13.44	27.2	19.29	8.63	6.41	11.22	14.14	7.7	7.75	13.61	10.52	6.63
ENSG00000018189	8.87	4.64	18.41	10.32	13.96	12.55	2.69	5.32	3.88	13.18	2.32	1.47	0.69	0.98	1.31	0.69	1.44	2.2	1.35	0.25
ENSG00000018236	0.03	0.0	0.18	2.43	0.0	0.01	0.0	0.14	0.0	0.0	0.01	0.02	0.01	0.0	0.04	0.0	0.0	0.03	0.0	0.0
ENSG00000018280	1.22	79.05	55.0	7.18	0.96	7.15	67.45	9.58	6.62	31.32	83.35	15.45	13.04	17.91	11.75	34.83	23.99	18.6	30.08	6.42
ENSG00000018408	0.31	0.09	0.24	0.11	0.06	0.18	0.12	0.53	0.1	0.06	0.12	0.18	0.04	0.09	0.4	0.02	0.02	0.32	0.04	0.01
ENSG00000018510	19.9	14.47	25.74	9.47	20.07	19.62	29.33	11.47	10.2	24.45	10.4	3.82	3.46	2.9	5.38	2.53	2.93	5.66	5.83	0.91
ENSG00000018607	0.0	0.0	0.0	0.0	0.0	0.0	0.0	0.0	0.0	0.0	0.0	0.0	0.0	0.0	0.0	0.0	0.0	0.0	0.0	0.0
ENSG00000018610	11.17	7.0	11.2	10.06	11.21	12.48	10.65	6.88	5.79	10.74	4.94	2.16	1.51	2.09	2.84	2.12	1.93	3.51	3.62	0.69
ENSG00000018625	0.0	0.09	0.37	0.0	0.0	0.0	0.0	0.07	0.01	0.02	0.02	0.03	0.0	0.0	0.23	0.0	0.0	0.06	0.01	0.0
ENSG00000018699	7.35	3.16	11.55	50.86	8.64	11.47	10.68	8.47	5.06	10.27	2.73	3.38	1.68	1.64	2.65	1.66	1.67	3.44	2.27	0.68
ENSG00000018869	2.03	0.2	1.71	2.46	3.33	4.1	2.91	1.13	0.78	1.39	0.57	0.5	0.22	0.21	0.88	0.15	0.57	0.49	0.43	0.17
ENSG00000019102	0.39	0.55	0.25	0.0	0.05	0.05	0.05	0.26	0.04	0.43	0.07	0.22	0.02	0.17	0.2	0.08	0.38	0.11	0.15	0.03
ENSG00000019144	1.73	0.15	0.55	0.36	3.4	0.26	0.53	0.53	0.09	0.62	0.15	0.3	0.14	0.03	0.4	0.04	0.26	0.09	0.16	0.02
ENSG00000019169	0.03	19.88	6.94	0.49	0.0	0.92	5.9	7.28	0.21	14.48	0.77	0.5	0.42	0.34	1.54	0.7	0.71	5.06	2.14	0.33
ENSG00000019186	0.0	0.0	0.0	0.0	0.02	0.0	0.1	0.02	0.0	0.0	0.0	0.0	0.0	0.0	0.0	0.0	0.01	0.04	0.0	0.0
ENSG00000019485	1.71	0.35	1.55	3.0	3.37	2.5	1.71	1.13	1.01	1.68	0.46	0.34	0.12	0.2	0.39	0.15	0.24	0.33	0.25	0.09
ENSG00000019505	0.0	0.0	0.0	0.0	0.0	0.0	0.0	0.01	0.0	0.0	0.0	0.0	0.0	0.0	0.0	0.0	0.0	0.0	0.0	0.0
ENSG00000019549	0.16	0.04	0.5	0.04	0.09	0.52	0.09	1.14	0.15	0.0	0.17	0.3	0.12	0.01	1.2	0.17	0.08	1.22	0.02	0.05
ENSG00000019582	4895.57	1054.51	1584.9	247.52	45.45	4228.19	251.92	1419.71	536.93	3021.04	498.42	237.45	180.23	202.72	209.6	205.45	293.9	727.99	560.82	57.54
ENSG00000019991	6.1	11.51	43.37	8.35	413.93	11.16	50.11	9.76	17.89	28.47	4.21	1.24	1.14	0.96	1.06	1.52	0.71	1.37	2.0	0.21
ENSG00000019995	6.86	4.17	5.64	6.84	7.67	5.99	9.26	3.28	2.24	6.44	5.62	2.37	1.3	5.13	5.39	1.93	2.31	3.76	2.09	2.74
ENSG00000020129	3.06	2.6	4.24	3.58	3.65	5.38	3.56	2.47	3.06	3.49	1.61	0.93	0.71	0.69	0.9	0.59	0.66	1.3	1.0	0.26
ENSG00000020181	2.0	0.52	3.72	0.91	0.58	0.86	0.68	2.8	0.03	1.06	0.38	0.16	0.05	0.04	0.32	0.05	0.03	0.4	0.28	0.02
ENSG00000020219	0.0	0.0	0.0	0.0	0.06	0.0	0.0	0.0	0.0	0.03	0.0	0.0	0.0	0.0	0.0	0.0	0.0	0.0	0.0	0.0
ENSG00000020256	3.26	2.1	4.2	3.32	4.56	3.82	3.22	1.69	1.8	4.28	0.74	0.5	0.2	0.46	0.52	0.26	0.51	0.91	0.86	0.08
ENSG00000020426	11.93	7.91	20.09	18.95	24.93	16.33	16.94	12.03	22.43	20.62	6.69	4.39	3.65	2.65	6.6	2.62	2.76	4.97	6.48	1.05
ENSG00000020577	1.46	1.31	0.65	0.02	0.09	0.1	0.49	1.58	0.1	1.64	0.23	0.12	0.09	0.14	0.12	0.21	0.09	0.77	0.1	0.18
ENSG00000020633	13.04	3.66	4.8	3.49	10.05	0.61	8.74	6.8	6.65	1.29	5.07	2.99	1.47	2.1	2.0	1.83	5.3	3.96	3.92	0.73
ENSG00000020922	16.09	6.72	14.86	9.07	8.07	11.53	7.15	7.25	4.11	12.82	5.42	2.21	1.41	1.66	3.57	1.26	1.67	3.34	2.44	0.58
ENSG00000021300	0.7	0.42	1.19	0.33	3.1	2.56	0.66	0.58	1.39	0.43	1.5	0.8	0.57	0.81	0.62	0.46	0.73	1.07	0.59	0.06
ENSG00000021355	243.66	341.38	494.0	292.79	387.43	512.76	547.23	308.09	520.45	543.65	241.48	115.68	136.47	71.59	105.3	93.15	69.68	120.86	191.01	21.81
ENSG00000021461	0.0	0.0	0.0	0.0	0.11	0.0	0.0	0.0	0.0	0.0	0.02	0.06	0.0	0.03	0.0	0.0	0.0	0.07	0.0	0.0
ENSG00000021488	0.12	0.03	0.3	0.25	0.07	0.23	0.29	0.04	0.13	0.28	0.11	0.0	0.04	0.03	0.03	0.05	0.03	0.02	0.16	0.0
ENSG00000021574	10.95	7.4	12.11	8.54	8.2	12.04	10.42	5.67	5.0	12.46	6.83	2.91	2.01	2.87	3.27	2.36	2.75	4.68	4.1	0.98
ENSG00000021645	0.06	0.15	0.11	0.03	0.31	0.06	0.01	0.3	0.07	0.0	0.01	0.05	0.02	0.05	0.36	0.07	0.02	0.06	0.01	0.07
ENSG00000021762	12.22	9.12	16.8	19.39	25.02	9.41	9.17	3.69	7.03	13.56	6.2	2.35	1.43	1.56	2.78	0.8	2.4	3.62	3.2	0.48
ENSG00000021776	11.28	10.18	14.74	13.38	12.08	14.98	13.43	9.18	9.16	14.75	8.76	4.38	3.41	3.3	5.12	3.52	3.63	5.63	6.12	0.88
ENSG00000021826	0.14	0.04	0.22	0.04	0.02	0.03	3.17	0.04	0.04	0.01	0.1	0.14	0.0	0.02	0.21	0.04	0.0	0.33	0.03	0.01
ENSG00000021852	0.0	0.08	0.0	0.0	0.0	0.0	0.14	0.0	0.0	0.0	0.0	0.0	0.0	0.0	0.0	0.0	0.0	0.0	0.0	0.0
ENSG00000022267	38.69	2.37	5.58	0.78	0.78	8.51	24.38	6.89	1.45	29.52	2.51	2.39	1.09	2.62	7.17	1.03	2.15	8.07	2.17	0.41
ENSG00000022277	63.55	84.95	77.98	71.41	53.8	80.92	125.86	60.69	61.95	70.68	76.91	32.93	30.52	28.69	32.63	31.41	27.65	38.79	58.27	12.17
ENSG00000022355	0.0	0.0	0.0	0.0	0.0	0.0	0.0	0.0	0.0	0.0	0.0	0.0	0.0	0.0	0.01	0.0	0.0	0.0	0.0	0.0
ENSG00000022556	9.73	0.5	7.82	3.27	1.1	10.54	4.0	0.39	3.33	0.26	1.81	0.28	0.93	0.41	1.79	0.19	0.13	2.85	2.47	0.48
ENSG00000022567	1.95	3.84	1.99	2.12	0.63	0.43	5.7	2.3	0.83	0.53	5.58	1.42	1.0	1.6	1.41	2.02	1.75	2.07	2.45	0.56
ENSG00000022840	85.25	83.89	90.38	122.69	85.92	95.67	173.73	90.06	111.84	67.84	101.33	119.08	109.66	259.88	216.72	117.76	92.45	105.14	90.13	273.04
ENSG00000022976	8.53	3.79	6.62	8.06	8.57	10.81	4.49	4.71	7.24	8.14	4.62	2.66	2.33	2.58	2.6	2.61	2.08	3.3	3.95	0.52
ENSG00000023041	38.38	24.84	41.44	26.96	26.59	34.4	30.02	22.62	23.73	35.28	17.55	9.62	6.26	5.75	8.33	7.05	7.03	12.72	11.03	1.94
ENSG00000023171	4.36	3.65	4.75	2.27	5.87	1.17	2.91	4.4	4.32	3.16	3.23	1.03	0.88	0.91	1.16	0.49	0.87	1.33	2.1	0.22
ENSG00000023191	35.47	57.2	96.58	28.03	49.69	66.46	49.43	67.9	65.5	86.59	24.23	14.78	14.86	7.67	19.35	10.72	10.98	22.52	25.75	3.39
ENSG00000023228	15.51	11.09	17.85	14.94	14.67	21.14	15.28	12.03	6.46	17.35	7.9	4.6	2.25	4.1	6.37	1.99	2.78	5.93	4.18	1.76
ENSG00000023287	11.47	7.92	11.58	8.35	12.76	11.13	17.35	5.46	4.25	13.36	7.41	4.17	2.08	8.41	9.15	3.29	3.25	7.39	3.29	4.88
ENSG00000023318	28.17	25.97	39.04	16.72	31.1	27.55	33.04	24.65	11.23	33.63	16.24	7.44	5.96	6.2	10.23	6.55	6.58	10.52	13.66	1.95
ENSG00000023330	19.16	40.3	45.92	39.17	25.75	40.45	61.85	19.58	36.96	24.94	36.5	17.35	10.53	10.31	17.62	8.13	12.4	19.4	25.55	4.01
ENSG00000023445	2.67	3.09	4.17	3.98	2.08	6.21	6.66	4.59	2.42	5.11	10.34	2.22	1.99	3.28	2.85	3.06	3.18	9.33	3.27	1.11
ENSG00000023516	7.61	2.59	7.64	3.64	4.4	7.22	4.29	2.52	2.07	6.77	1.9	0.86	0.4	0.8	0.99	0.38	0.72	1.52	0.85	0.22
ENSG00000023572	6.06	4.86	16.8	9.83	8.71	12.64	20.1	5.94	10.14	14.26	4.02	2.9	2.74	1.68	4.52	2.24	2.04	3.67	4.47	0.85
ENSG00000023608	4.21	1.58	5.57	4.52	7.65	7.57	4.98	1.79	2.6	6.62	1.62	0.6	0.37	1.11	0.97	0.86	1.11	1.34	1.18	0.27
ENSG00000023697	22.2	16.92	32.6	24.22	23.51	43.47	25.44	17.68	18.8	39.9	9.73	5.19	3.7	4.93	7.34	3.18	4.2	8.62	6.79	1.6
ENSG00000023734	53.73	29.97	51.29	55.82	55.75	72.57	63.2	46.86	51.89	67.61	19.33	23.71	21.3	15.36	32.28	14.6	13.32	21.77	26.19	10.97
ENSG00000023839	0.79	0.48	0.91	1.26	0.79	0.63	1.04	0.23	0.96	0.53	1.3	0.49	0.43	0.28	0.54	0.41	0.13	0.67	1.0	0.03
ENSG00000023892	35.77	43.69	38.77	30.81	24.36	33.9	34.17	27.15	33.82	35.46	38.92	15.38	15.76	13.68	13.28	15.72	14.79	20.26	31.48	3.64
ENSG00000023902	43.66	43.51	31.01	33.54	40.56	76.58	46.19	38.35	12.53	128.56	34.65	14.55	7.37	17.84	11.01	14.51	19.33	37.0	38.21	3.85
ENSG00000023909	3.88	7.87	5.9	5.65	3.3	0.94	17.17	8.47	2.68	1.82	12.11	7.81	3.92	6.1	13.91	4.45	3.33	8.85	5.46	3.21
ENSG00000024048	11.31	10.84	10.25	7.77	6.2	8.37	10.72	5.65	4.03	11.58	11.02	3.76	2.18	6.09	5.63	2.87	4.19	6.02	4.26	2.65
ENSG00000024422	4.43	0.16	0.18	0.3	2.54	0.68	4.44	1.02	0.06	4.25	0.17	0.14	0.12	0.16	0.82	0.07	0.05	0.59	0.14	0.02
ENSG00000024526	2.22	3.3	6.73	3.79	2.44	1.84	8.15	6.12	2.04	1.46	3.52	2.57	1.35	2.33	8.28	1.26	1.13	3.51	1.45	1.34
ENSG00000024862	21.96	24.16	22.56	34.59	22.82	26.21	36.14	19.26	16.88	26.31	19.33	9.57	7.42	10.71	15.62	7.19	9.74	11.99	15.24	5.95
ENSG00000025039	5.36	9.02	9.3	5.05	14.49	6.8	14.94	10.15	7.73	14.27	10.77	4.23	4.54	3.46	4.08	4.63	3.16	5.99	8.01	1.07
ENSG00000025156	4.3	2.68	7.73	6.83	7.68	5.13	6.28	5.21	4.25	7.84	3.68	1.51	0.98	1.22	2.64	0.86	1.13	2.25	1.83	0.31
ENSG00000025293	19.67	17.63	23.72	25.02	22.45	27.91	25.93	15.26	15.32	25.39	13.85	6.4	6.1	4.69	6.02	6.85	5.96	6.98	11.18	2.33
ENSG00000025423	0.74	0.17	0.15	0.86	0.92	0.73	0.29	0.31	0.34	0.04	0.13	0.05	0.15	0.22	0.6	0.09	0.05	0.2	0.13	0.1
ENSG00000025434	24.3	3.07	7.08	29.06	28.15	16.48	14.46	12.68	7.94	26.63	3.07	1.8	1.23	1.22	5.74	1.17	1.35	4.26	3.39	0.87
ENSG00000025708	3.81	127.58	78.2	10.23	7.22	59.42	42.63	34.89	24.24	57.96	38.0	23.43	20.43	33.46	16.83	26.09	36.02	70.82	62.92	7.85
ENSG00000025770	11.66	9.04	16.82	24.39	11.38	13.87	17.72	17.28	14.02	14.02	10.13	6.9	5.85	4.27	14.37	4.16	3.66	10.2	9.67	2.23
ENSG00000025772	12.86	4.47	15.44	12.1	10.81	12.4	8.78	7.46	6.56	15.07	4.65	2.31	1.71	1.55	3.21	1.23	1.44	2.43	3.06	0.62
ENSG00000025796	23.57	18.02	39.88	27.43	47.96	38.86	26.76	21.84	28.17	27.34	23.88	10.25	9.35	6.18	13.37	7.6	4.5	11.51	16.41	1.75
ENSG00000025800	11.02	6.55	10.19	9.21	8.78	9.36	12.1	5.51	3.63	11.11	5.67	2.68	1.54	2.55	4.21	1.61	1.9	3.72	2.62	1.7
ENSG00000026025	1696.91	1932.98	1315.74	1090.52	1669.23	606.24	1496.34	722.72	187.59	1528.07	530.95	237.16	273.11	197.64	200.97	249.1	204.11	262.96	535.95	58.01
ENSG00000026036	1.07	0.68	1.15	1.41	1.13	1.89	0.91	0.59	0.84	1.03	0.86	0.27	0.16	0.24	0.68	0.26	0.14	0.42	0.39	0.12
ENSG00000026103	8.72	19.07	15.73	9.04	16.32	15.3	18.33	9.25	2.99	16.69	16.88	6.07	3.96	7.06	7.35	5.57	9.36	9.73	8.39	3.15
ENSG00000026297	249.92	209.62	147.83	201.72	154.98	230.07	245.04	159.13	374.78	146.27	132.83	66.94	95.25	74.32	47.46	106.76	112.95	81.11	226.26	22.29
ENSG00000026508	164.06	188.35	152.35	223.33	362.14	98.92	190.68	109.02	89.68	252.24	54.26	20.98	10.7	21.97	21.94	16.22	25.71	33.71	34.54	7.17
ENSG00000026559	0.0	0.05	0.02	0.0	0.04	0.01	0.14	0.14	0.05	0.05	0.17	0.1	0.09	0.07	0.04	0.12	0.0	0.59	0.12	0.06
ENSG00000026652	0.24	1.78	2.68	1.36	2.86	7.82	5.6	1.58	0.71	1.25	1.19	1.42	0.86	1.1	4.56	0.8	0.66	0.98	0.51	1.35
ENSG00000026751	11.01	3.52	2.91	2.66	0.96	2.14	2.75	14.23	6.54	5.3	11.07	8.58	1.92	4.19	12.31	2.84	11.52	13.92	6.4	1.65
ENSG00000026950	26.42	17.05	18.8	5.45	15.53	23.17	9.83	12.5	9.73	25.93	27.08	9.76	3.67	12.91	5.19	5.6	21.4	23.89	10.83	2.38
ENSG00000027001	3.62	2.17	4.53	5.16	5.29	4.43	3.7	4.01	3.64	7.23	2.36	2.04	1.49	0.69	2.52	0.59	1.28	2.08	1.32	1.02
ENSG00000027075	11.73	5.01	5.94	1.96	1.35	1.53	7.98	8.38	2.56	18.73	8.96	4.49	2.04	4.28	2.27	1.94	10.5	7.36	4.48	0.89
ENSG00000027644	0.0	0.0	0.01	0.01	0.0	0.02	0.03	0.04	0.0	0.0	0.0	0.0	0.0	0.0	0.01	0.0	0.0	0.0	0.0	0.0
ENSG00000027697	49.04	106.8	99.03	27.19	31.26	46.23	193.51	42.2	36.34	84.28	74.24	23.82	20.46	24.52	16.15	41.67	34.59	36.35	39.63	7.27
ENSG00000027847	6.29	4.17	8.39	10.12	8.74	10.05	4.16	5.47	7.48	7.17	3.26	3.04	2.17	0.98	4.15	4.5	1.83	6.9	4.09	1.49
ENSG00000027869	1.56	0.71	0.73	1.1	0.44	0.55	2.4	1.64	1.12	1.27	2.1	2.31	0.75	1.84	0.7	0.7	3.95	2.14	1.98	0.43
ENSG00000028116	11.7	5.26	11.36	9.59	8.46	12.12	10.42	8.72	4.77	12.81	5.46	2.87	1.52	2.67	5.1	1.51	2.39	4.17	1.87	1.03
ENSG00000028137	25.48	91.67	51.57	14.05	1.09	5.03	99.26	32.23	9.37	61.06	43.99	14.2	9.82	16.52	10.12	14.31	23.71	30.06	32.46	5.49
ENSG00000028203	17.77	8.16	13.31	16.62	16.77	21.35	12.93	6.96	9.05	23.38	6.41	3.39	1.86	2.19	3.23	1.55	1.82	4.31	3.5	0.94
ENSG00000028277	7.17	13.31	11.91	2.17	1.95	3.58	6.65	5.34	1.26	19.0	4.69	1.5	1.48	1.89	1.92	1.61	2.26	5.42	3.68	0.61
ENSG00000028310	13.99	9.08	15.84	14.93	10.88	18.54	12.46	12.43	8.93	15.23	7.84	4.56	2.98	2.47	5.57	2.85	3.36	5.22	6.06	1.14
ENSG00000028528	44.9	46.08	55.9	31.97	34.67	49.58	64.36	35.57	26.6	53.12	26.79	12.09	9.84	7.61	15.3	9.36	9.41	18.58	19.56	3.74
ENSG00000028839	16.55	19.31	24.78	30.55	31.8	24.89	44.31	25.18	17.47	28.27	16.11	16.1	9.03	22.07	25.32	8.92	6.69	17.57	13.24	11.66
ENSG00000029153	4.76	0.09	3.98	1.26	0.37	3.64	1.44	1.81	0.16	1.48	0.29	0.32	0.17	0.15	0.42	0.05	0.09	0.44	0.14	0.13
ENSG00000029363	37.86	20.71	55.43	25.43	30.97	46.61	39.62	17.87	15.5	48.78	20.66	6.95	3.62	5.41	8.03	3.46	6.56	10.57	6.98	1.67
ENSG00000029364	14.21	9.94	20.33	15.64	16.68	16.5	17.27	11.11	13.84	16.3	6.12	3.52	2.65	2.23	5.29	3.1	3.23	5.52	5.32	1.08
ENSG00000029534	2.97	5.6	5.88	29.47	3.1	0.31	12.9	25.79	4.78	1.19	18.13	28.21	17.1	38.89	74.52	15.46	9.75	27.62	11.78	35.91
ENSG00000029559	0.03	0.0	0.0	0.0	0.0	0.03	0.0	0.0	0.0	0.0	0.08	0.07	0.0	0.2	0.04	0.0	0.02	0.1	0.07	0.0
ENSG00000029639	7.08	3.52	7.69	7.35	9.41	11.3	4.75	5.84	5.55	9.23	2.74	0.86	1.23	1.04	2.57	1.1	1.49	2.79	3.11	0.3
ENSG00000029725	9.05	6.4	12.02	5.59	10.51	11.5	6.07	5.93	4.6	10.27	2.77	2.08	0.51	1.75	1.87	0.71	1.17	2.65	1.0	0.71
ENSG00000029993	12.44	16.95	40.49	36.86	54.39	26.6	30.18	30.79	14.57	20.44	14.74	7.1	6.8	3.7	22.43	3.48	1.82	6.22	9.85	2.48
ENSG00000030066	19.09	6.71	18.97	13.04	11.53	19.5	9.42	9.36	6.24	23.02	6.05	3.14	1.62	2.35	4.04	1.49	1.82	4.65	2.7	0.88
ENSG00000030110	18.66	16.04	19.48	16.69	8.01	17.65	21.75	12.21	11.72	22.54	8.37	4.47	3.37	3.74	4.61	4.38	5.52	8.19	8.02	0.97
ENSG00000030304	0.0	0.0	0.0	0.0	0.0	0.0	0.0	0.01	0.0	0.01	0.0	0.0	0.0	0.0	0.0	0.0	0.0	0.0	0.0	0.0
ENSG00000030419	0.36	0.21	0.7	0.89	1.14	19.54	2.44	0.55	0.33	3.1	0.65	0.35	0.22	0.22	0.15	0.13	0.43	0.89	0.32	0.05
ENSG00000030582	130.59	463.37	405.03	216.42	197.01	33.57	675.24	348.02	322.59	307.06	219.08	106.19	103.22	77.56	79.67	121.23	87.38	190.55	248.79	21.84
ENSG00000031003	18.99	7.16	14.86	12.67	15.45	16.16	5.33	6.99	6.77	15.77	7.56	2.66	1.37	1.99	2.9	1.73	2.47	4.71	2.41	0.73
ENSG00000031081	0.89	1.2	2.02	0.08	0.49	0.32	0.8	0.9	0.16	1.57	0.37	0.14	0.05	0.12	0.23	0.1	0.21	0.38	0.13	0.04
ENSG00000031691	5.77	4.95	7.63	9.44	7.88	9.43	6.54	6.77	6.91	5.97	4.17	3.08	1.87	1.49	3.55	1.6	1.69	3.86	1.48	1.17
ENSG00000031698	49.61	41.16	54.83	44.71	47.78	52.53	67.83	36.39	36.6	57.37	28.78	18.29	12.52	26.22	27.07	12.39	14.58	20.59	23.21	11.7
ENSG00000031823	29.18	17.47	28.03	21.86	21.37	26.94	28.86	11.44	11.88	27.6	11.88	6.74	4.45	5.53	8.2	4.57	6.31	9.57	8.62	1.87
ENSG00000032219	10.5	7.11	10.69	5.92	9.61	11.84	7.6	4.49	3.43	12.24	6.76	1.93	0.97	2.41	3.35	1.52	2.42	3.27	2.51	0.87
ENSG00000032389	19.33	11.23	18.08	15.74	16.04	20.13	11.63	11.18	11.07	15.26	6.24	3.92	2.89	2.07	5.03	2.88	2.58	5.5	4.93	1.13
ENSG00000032444	41.79	29.37	45.56	32.19	12.26	40.49	41.35	42.78	27.13	31.45	23.84	21.1	23.37	12.71	44.23	15.48	13.49	22.3	25.05	13.92
ENSG00000032742	7.0	3.13	4.46	4.31	5.3	5.16	3.53	2.64	2.2	6.12	1.88	1.41	0.85	0.69	1.5	0.93	0.72	1.84	1.08	0.41
ENSG00000033011	6.34	5.83	11.41	6.99	11.59	14.85	7.45	7.33	6.17	11.78	3.07	2.22	1.59	1.06	2.92	1.27	1.88	3.19	2.58	0.44
ENSG00000033030	20.27	11.58	18.13	17.94	14.13	17.15	14.65	11.01	8.94	18.27	11.26	4.78	3.53	4.85	10.26	3.08	2.98	7.43	5.1	2.48
ENSG00000033050	5.82	6.01	8.15	6.56	9.95	11.31	3.32	5.55	4.44	9.69	2.6	2.12	1.42	1.26	2.68	1.28	1.4	3.12	2.05	0.87
ENSG00000033100	21.42	13.22	22.38	22.15	27.72	17.11	9.07	13.09	11.5	17.89	10.46	4.94	3.2	3.92	7.62	3.94	4.02	6.79	6.78	1.93
ENSG00000033122	0.11	0.03	0.26	0.18	0.18	0.33	0.59	0.01	0.13	0.13	0.05	0.03	0.04	0.02	0.1	0.03	0.04	0.12	0.09	0.01
ENSG00000033170	5.4	4.18	10.99	5.96	11.69	7.73	8.73	5.66	6.79	8.63	2.6	1.82	1.23	1.44	3.67	0.69	1.32	3.75	1.18	0.44
ENSG00000033178	7.03	4.19	8.66	5.87	9.3	10.45	9.46	3.65	3.28	7.86	3.35	1.53	1.03	1.22	1.65	0.91	1.13	1.9	1.65	0.41
ENSG00000033327	11.67	9.86	15.46	10.52	19.72	10.16	14.66	4.42	3.42	12.34	8.75	2.39	1.16	3.0	1.36	2.17	3.08	3.85	3.26	0.69
ENSG00000033627	14.3	13.03	18.24	11.81	3.18	2.47	27.1	11.54	10.38	12.89	15.29	9.11	7.0	6.46	18.39	6.15	4.88	10.05	10.39	3.94
ENSG00000033800	19.78	12.49	19.47	10.76	14.49	17.7	23.87	9.64	8.04	18.18	13.3	5.14	5.86	4.31	5.3	4.77	3.9	6.82	8.48	1.04
ENSG00000033867	1.7	1.39	4.76	4.67	0.8	4.91	1.96	1.51	1.59	6.81	1.29	0.46	0.13	0.36	0.29	0.19	0.76	0.67	0.37	0.03
ENSG00000034053	0.56	0.22	0.44	1.92	0.27	0.33	1.04	0.78	0.66	0.35	1.22	0.65	0.59	0.54	0.72	0.42	1.17	1.21	1.08	0.08
ENSG00000034152	43.9	59.61	55.4	54.21	24.12	63.44	90.19	80.97	39.73	44.2	63.64	60.82	41.67	86.68	124.25	39.93	29.87	56.0	48.15	56.05
ENSG00000034239	0.0	0.0	0.0	0.02	0.0	0.0	0.7	0.05	1.39	0.41	0.45	0.11	0.1	0.1	0.12	0.04	0.12	0.07	0.3	0.0
ENSG00000034510	4097.01	4189.16	4743.79	2917.99	4934.98	7560.54	3211.72	4081.1	3967.61	6598.9	1616.23	1060.94	1041.4	833.02	860.32	951.94	1290.14	1720.68	2343.0	203.83
ENSG00000034533	5.33	3.6	5.16	4.26	3.52	4.46	4.72	2.69	1.99	5.6	2.67	1.07	1.05	0.94	1.15	0.84	1.1	1.94	1.86	0.28
ENSG00000034677	23.42	9.86	21.49	12.34	16.88	18.82	21.85	11.31	5.9	17.57	13.07	7.55	3.88	9.34	10.7	3.78	4.58	9.71	4.61	5.67
ENSG00000034693	5.59	2.07	7.02	8.53	18.77	6.24	5.98	3.69	3.87	7.78	2.53	2.45	1.23	1.31	2.55	1.15	1.83	3.13	3.02	0.16
ENSG00000034713	82.07	107.37	88.27	102.9	74.73	83.96	155.06	76.84	85.41	86.13	106.0	71.85	67.13	125.43	98.56	67.9	59.97	70.39	96.34	161.14
ENSG00000034971	0.0	0.0	0.0	0.0	0.0	0.0	0.07	0.0	0.0	0.0	0.0	0.0	0.0	0.0	0.0	0.0	0.0	0.0	0.0	0.02
ENSG00000035115	14.1	4.22	15.91	18.52	29.92	17.36	4.72	8.3	9.85	16.78	8.27	3.46	2.01	2.67	3.44	2.13	2.65	4.39	3.92	0.67
ENSG00000035141	27.98	16.51	34.25	48.22	48.92	40.61	27.73	19.06	29.63	31.89	12.52	7.67	5.8	4.24	9.15	4.1	5.18	8.55	9.24	1.48
ENSG00000035403	30.3	36.06	31.56	15.09	2.6	11.72	28.52	16.2	4.51	30.02	20.73	6.5	4.46	7.49	9.43	5.47	7.17	13.4	7.66	1.9
ENSG00000035499	5.35	4.61	13.42	9.54	3.73	7.6	8.22	13.54	3.93	3.54	6.37	4.94	2.99	3.25	10.86	2.09	1.68	5.55	2.65	1.91
ENSG00000035664	0.58	13.41	3.6	2.71	0.62	0.49	16.35	4.48	2.32	2.46	15.42	6.3	6.43	4.8	3.46	7.46	4.14	7.03	12.16	1.75
ENSG00000035681	39.04	28.35	40.11	29.31	37.1	35.85	32.89	18.78	16.17	37.82	21.34	6.63	3.14	8.76	4.76	3.48	9.35	8.51	7.7	2.6
ENSG00000035687	28.69	56.05	52.66	39.35	46.27	45.38	36.69	32.53	26.82	56.46	63.32	22.48	23.56	20.55	19.1	22.04	15.51	26.07	32.64	5.63
ENSG00000035720	2.98	1.72	6.11	2.74	21.3	31.2	7.17	2.35	4.83	8.66	2.29	1.22	1.44	1.4	1.22	1.5	0.52	3.41	2.72	0.17
ENSG00000035862	36.1	67.03	61.67	38.85	42.37	49.92	70.07	39.33	52.7	55.54	34.46	12.05	11.88	12.41	9.85	12.65	11.96	21.01	24.71	3.14
ENSG00000035928	17.91	10.98	22.73	14.7	18.5	17.12	15.47	10.47	8.23	23.95	9.6	4.91	2.25	4.1	9.64	2.28	3.48	8.1	3.87	1.63
ENSG00000036054	22.51	15.11	19.77	22.66	18.58	21.24	25.82	15.43	12.44	22.91	14.6	8.53	5.56	7.41	14.72	5.75	5.6	10.64	8.89	4.48
ENSG00000036257	51.43	42.21	52.73	50.51	46.32	60.23	71.58	37.02	38.99	47.1	35.73	21.79	24.72	16.25	28.49	22.08	16.08	26.66	37.92	9.24
ENSG00000036448	4.61	4.54	4.89	7.51	5.32	16.45	1.74	0.79	10.18	21.96	16.47	21.76	5.29	9.08	1.11	1.14	30.83	5.07	3.32	0.06
ENSG00000036473	0.0	0.0	0.0	0.0	0.03	0.0	0.0	0.0	0.0	0.0	0.0	0.0	0.0	0.0	0.0	0.0	0.0	0.0	0.0	0.0
ENSG00000036530	0.0	0.1	0.02	0.01	0.01	0.01	2.17	0.09	0.0	0.8	0.03	0.02	0.0	0.0	0.07	0.01	0.03	0.2	0.0	0.0
ENSG00000036549	13.76	4.58	12.31	9.29	10.22	11.36	8.4	6.7	7.14	16.18	3.61	1.52	1.36	1.49	2.1	1.08	1.28	2.56	2.56	0.39
ENSG00000036565	0.03	0.03	0.03	0.05	0.0	0.1	0.0	0.04	0.01	0.0	0.0	0.0	0.0	0.04	0.0	0.01	0.01	0.04	0.0	0.0
ENSG00000036672	0.1	0.05	0.21	0.03	0.14	1.0	0.07	0.25	0.02	0.26	0.02	0.2	0.05	0.14	0.14	0.01	0.02	0.21	0.04	0.0
ENSG00000036828	0.24	0.17	0.33	0.43	0.3	0.38	0.24	0.18	0.16	0.28	0.17	0.11	0.07	0.08	0.1	0.05	0.03	0.1	0.13	0.03
ENSG00000037042	9.54	0.54	3.43	2.49	1.31	0.34	2.79	3.63	2.04	1.3	0.78	0.66	1.13	0.55	4.48	0.53	0.72	1.38	0.69	0.46
ENSG00000037241	24.04	34.92	39.1	31.3	35.49	44.14	36.8	37.31	28.22	41.21	15.69	11.45	9.53	8.0	14.64	9.05	7.05	12.0	14.47	4.87
ENSG00000037280	0.35	0.06	0.49	0.13	2.98	0.56	0.06	0.6	0.01	6.46	0.1	0.19	0.05	0.08	0.58	0.04	0.04	0.28	0.02	0.03
ENSG00000037474	31.65	18.59	46.31	31.87	42.56	57.55	28.73	21.81	27.5	46.5	17.85	9.35	5.89	5.62	9.2	6.21	7.21	10.79	9.94	2.47
ENSG00000037637	8.96	6.55	8.93	11.91	7.35	8.94	12.38	4.94	5.32	9.22	4.33	2.14	1.64	2.0	2.64	1.78	1.52	3.6	2.76	0.85
ENSG00000037749	8.63	7.67	10.08	7.55	8.03	8.0	6.84	5.38	3.35	9.28	6.58	2.19	1.4	2.12	2.53	1.9	1.89	3.7	2.33	0.83
ENSG00000037757	17.42	4.78	16.2	9.47	9.94	20.67	8.43	5.31	7.19	21.04	5.26	2.19	1.32	1.36	2.3	1.66	1.92	3.79	2.73	0.26
ENSG00000037897	8.25	2.64	9.66	11.98	7.87	13.73	7.01	5.42	8.25	8.85	2.16	1.67	1.11	0.9	2.82	1.38	0.63	1.86	2.94	0.81
ENSG00000037965	0.0	0.05	0.0	0.0	0.0	0.0	0.0	0.07	0.0	0.0	0.0	0.0	0.0	0.01	0.03	0.0	0.0	0.02	0.0	0.0
ENSG00000038002	7.93	10.47	17.7	9.01	18.48	23.79	13.16	8.19	10.64	19.72	12.71	4.98	2.56	3.47	4.86	3.33	2.92	6.72	5.03	1.64
ENSG00000038210	5.17	4.88	10.85	9.03	5.2	11.85	8.33	6.38	4.43	10.38	6.48	3.6	1.88	2.48	5.7	1.39	2.12	5.27	2.71	0.87
ENSG00000038219	9.25	12.98	12.34	5.45	7.63	8.62	11.51	5.73	2.9	9.73	14.8	3.08	1.95	3.87	3.47	2.39	5.77	7.06	4.44	1.36
ENSG00000038274	80.26	60.71	69.08	71.17	69.1	90.52	77.21	45.95	45.95	106.92	49.43	25.08	14.7	38.46	32.67	17.02	25.94	40.35	29.72	16.88
ENSG00000038295	0.0	0.0	0.0	0.0	0.0	0.0	0.0	0.0	0.0	0.0	0.0	0.0	0.0	0.0	0.01	0.0	0.0	0.0	0.0	0.0
ENSG00000038358	21.72	12.62	18.12	17.16	17.6	23.48	17.19	14.83	11.17	19.98	11.83	5.59	4.01	3.93	6.89	3.62	4.12	7.51	8.71	1.65
ENSG00000038382	17.26	6.16	14.3	13.55	12.48	32.02	6.45	7.19	7.52	22.33	2.63	1.03	0.37	0.54	0.95	0.7	0.83	2.01	1.68	0.27
ENSG00000038427	0.71	239.44	326.24	1.57	0.21	0.48	11.26	57.95	2.88	88.6	31.44	8.61	1.95	6.36	11.17	4.78	14.52	17.42	7.8	1.41
ENSG00000038532	6.4	3.69	6.17	6.44	5.27	6.98	8.21	5.35	1.62	4.34	4.13	3.4	3.02	2.08	6.19	1.55	1.54	3.78	3.13	1.54
ENSG00000038945	0.84	5.93	4.55	0.04	0.09	0.18	1.48	1.34	0.16	2.55	0.56	0.3	0.09	0.31	0.94	0.15	0.51	2.4	0.19	0.1
ENSG00000039068	0.28	0.56	0.38	3.54	0.17	0.13	3.18	3.14	0.42	0.12	1.91	2.32	0.84	3.98	6.64	0.97	0.52	1.82	1.16	3.21
ENSG00000039123	23.04	12.74	28.5	20.56	21.36	28.36	22.31	14.9	12.79	32.91	12.24	6.32	3.49	4.24	7.7	3.76	3.63	7.09	5.66	2.26
ENSG00000039139	0.0	0.0	0.0	0.0	0.0	0.0	0.0	0.0	0.0	0.0	0.0	0.0	0.0	0.0	0.0	0.0	0.0	0.0	0.0	0.0
ENSG00000039319	7.09	12.3	14.87	7.98	8.63	7.81	16.26	5.62	3.63	9.52	14.23	3.8	2.5	3.3	2.99	4.2	3.72	5.33	5.4	0.76
ENSG00000039523	19.88	13.15	15.54	8.53	6.74	6.47	16.01	11.52	2.76	14.16	9.3	6.95	3.19	4.33	12.71	5.75	2.63	9.59	6.87	2.0
ENSG00000039537	0.0	0.01	0.15	0.0	0.0	0.0	0.0	0.19	0.0	0.0	0.0	0.03	0.02	0.0	0.14	0.0	0.0	0.0	0.0	0.0
ENSG00000039560	0.22	0.37	0.31	0.03	0.26	0.3	0.09	0.64	0.06	0.0	0.21	0.27	0.08	0.12	1.53	0.03	0.04	0.66	0.09	0.03
ENSG00000039600	0.0	0.0	0.03	0.0	0.02	0.04	0.04	0.0	0.0	0.0	0.0	0.06	0.0	0.02	0.0	0.0	0.0	0.0	0.0	0.0
ENSG00000039650	27.36	15.24	24.44	17.49	16.05	56.6	14.01	13.02	14.72	16.47	18.11	6.85	5.67	3.36	12.9	5.06	6.39	9.05	11.54	1.65
ENSG00000039987	0.0	0.0	0.0	0.0	0.1	0.0	0.0	0.02	0.02	0.0	0.0	0.0	0.0	0.0	0.0	0.0	0.0	0.0	0.01	0.0
ENSG00000040199	0.56	0.41	1.29	1.28	0.5	0.75	0.93	1.43	0.28	0.48	0.81	1.05	0.37	1.34	2.63	0.3	0.31	1.13	0.32	1.12
ENSG00000040275	5.94	5.14	17.11	10.23	10.48	9.21	7.33	8.61	5.61	9.48	4.25	2.47	1.75	2.53	5.84	1.41	1.67	3.95	2.37	1.24
ENSG00000040341	12.43	11.42	18.83	10.68	21.37	11.18	20.94	10.89	6.59	18.35	13.3	3.53	3.61	2.73	5.26	2.87	3.25	6.88	4.8	0.9
ENSG00000040487	13.92	3.74	8.46	5.18	4.52	3.16	5.06	6.16	3.94	8.66	2.5	1.68	1.62	0.61	2.81	1.43	0.94	2.35	2.91	0.59
ENSG00000040531	12.94	6.07	10.34	3.66	6.58	10.15	8.95	4.85	1.35	6.27	2.17	1.03	0.85	0.95	1.85	0.99	1.09	2.73	1.93	0.31
ENSG00000040608	2.06	0.36	0.35	0.51	10.92	2.21	0.45	0.77	0.86	2.54	0.24	0.16	0.14	0.07	0.15	0.11	0.02	0.39	0.39	0.01
ENSG00000040633	38.12	26.94	37.6	29.83	37.94	51.17	40.26	19.92	12.55	37.74	20.32	9.13	6.32	9.44	12.66	6.12	8.0	12.03	12.52	3.7
ENSG00000040731	0.0	0.0	0.01	0.09	0.0	0.01	0.47	0.21	0.02	0.0	0.05	0.11	0.0	0.0	0.1	0.0	0.0	0.0	0.0	0.0
ENSG00000040933	9.3	8.6	11.14	6.85	4.75	2.98	6.8	4.95	4.55	8.63	8.13	2.65	1.54	2.26	2.58	2.07	2.29	3.98	3.73	0.52
ENSG00000041353	1.76	0.56	2.81	2.57	0.35	1.17	3.04	1.95	0.06	5.0	0.94	0.66	0.23	0.37	2.04	0.39	1.09	1.87	0.36	0.12
ENSG00000041357	187.97	192.71	262.41	245.57	225.47	268.76	287.52	204.4	193.72	278.45	107.74	78.1	62.44	44.51	92.56	51.31	50.4	100.91	102.11	19.88
ENSG00000041515	0.0	0.07	0.01	0.03	0.01	0.01	0.07	0.03	0.0	0.03	0.03	0.01	0.0	0.0	0.03	0.02	0.01	0.01	0.01	0.0
ENSG00000041802	16.53	12.68	18.78	16.2	22.31	27.22	16.14	12.46	11.88	21.37	7.31	3.62	2.94	2.67	4.56	3.45	3.99	6.28	5.19	1.04
ENSG00000041880	9.56	4.42	4.73	2.26	2.81	5.58	1.16	3.61	2.86	3.1	2.02	0.77	0.36	0.58	0.96	0.52	1.06	2.16	1.09	0.13
ENSG00000041982	0.14	0.04	1.27	0.21	0.0	0.58	0.0	2.41	0.2	0.0	0.1	0.5	0.25	0.14	9.68	0.07	0.11	2.4	0.06	0.04
ENSG00000041988	8.33	7.12	8.49	12.74	6.92	8.15	9.43	6.72	9.42	9.42	5.03	4.16	3.82	2.81	4.85	2.14	2.06	4.15	4.84	1.2
ENSG00000042062	1.17	1.28	2.73	6.99	0.92	0.86	3.35	7.89	1.77	0.71	7.98	12.2	4.47	13.76	27.22	5.35	3.05	9.81	2.81	14.37
ENSG00000042088	9.95	5.42	13.99	7.65	12.16	15.6	7.73	7.55	6.59	12.98	6.48	2.77	1.73	1.86	3.95	1.36	1.59	3.47	3.1	0.77
ENSG00000042286	1.63	1.08	1.42	1.22	0.34	0.4	0.65	2.19	0.73	0.7	0.64	0.55	0.38	0.42	1.18	0.31	0.27	1.36	0.4	0.47
ENSG00000042304	0.0	0.0	0.0	0.0	0.0	0.0	0.0	0.0	0.0	0.0	0.0	0.0	0.0	0.0	0.0	0.0	0.0	0.0	0.0	0.0
ENSG00000042317	5.11	0.95	4.24	4.81	8.47	6.18	3.02	2.71	2.42	4.59	1.35	0.94	0.51	0.24	1.26	0.44	0.51	1.73	0.77	0.14
ENSG00000042429	13.79	9.54	13.55	12.28	13.35	20.12	12.24	5.95	5.65	15.59	7.18	2.74	1.77	4.76	3.31	2.47	3.24	4.57	3.67	1.77
ENSG00000042445	12.8	10.87	12.61	6.38	11.2	8.84	11.15	7.81	4.62	8.35	4.79	1.82	1.28	1.4	2.32	1.45	1.4	3.66	2.51	0.34
ENSG00000042493	71.17	366.03	203.86	157.06	115.65	5.26	135.17	185.79	215.22	156.92	136.9	66.51	111.53	48.0	47.6	76.82	38.7	78.39	179.46	19.33
ENSG00000042753	95.49	118.53	178.96	138.69	92.62	122.99	165.97	203.15	167.15	135.35	72.29	84.63	101.8	58.63	143.06	60.17	57.66	81.5	104.66	59.19
ENSG00000042781	0.0	0.0	0.0	0.01	0.0	0.0	0.0	0.0	0.01	0.0	0.0	0.0	0.0	0.0	0.0	0.0	0.0	0.0	0.0	0.0
ENSG00000042813	0.0	0.0	0.0	0.0	0.0	0.05	0.0	0.04	0.0	0.0	0.04	0.0	0.0	0.0	0.0	0.0	0.0	0.0	0.0	0.0
ENSG00000042832	0.1	0.11	0.09	0.19	0.84	0.26	0.03	0.05	0.0	0.05	0.27	0.0	0.01	0.07	0.41	0.01	0.07	0.15	0.11	0.01
ENSG00000042980	19.67	1.88	9.46	13.1	0.57	22.56	2.35	2.05	0.54	26.13	3.21	1.67	0.57	1.21	1.45	1.35	0.42	2.17	2.4	0.17
ENSG00000043039	0.0	0.0	0.0	0.03	0.0	0.0	0.0	0.0	0.0	0.0	0.0	0.0	0.0	0.0	0.0	0.0	0.0	0.02	0.0	0.0
ENSG00000043093	13.41	8.56	13.39	11.77	10.52	13.2	15.52	9.97	7.33	12.87	10.2	6.59	3.31	12.31	13.54	3.72	3.97	7.45	3.34	7.76
ENSG00000043143	12.37	1.97	6.18	8.02	10.28	9.31	3.35	2.9	3.83	11.0	2.79	1.47	0.9	1.36	1.31	0.69	1.52	2.59	1.73	0.25
ENSG00000043355	0.07	0.0	0.0	0.0	0.0	0.0	0.02	0.0	0.0	0.0	0.0	0.0	0.0	0.0	0.0	0.0	0.0	0.0	0.0	0.0
ENSG00000043462	74.17	78.66	96.61	50.71	42.04	42.4	122.09	36.42	34.51	66.86	69.49	18.29	16.0	21.84	20.13	18.71	27.8	36.84	43.99	4.48
ENSG00000043514	10.83	8.19	15.08	13.79	14.0	14.89	10.13	7.83	7.38	21.34	4.77	2.4	1.27	1.79	3.72	1.11	2.04	3.83	3.36	0.46
ENSG00000043591	2.04	0.23	1.45	3.58	0.24	0.42	0.13	0.39	0.04	2.17	0.22	0.08	0.04	0.05	0.05	0.03	0.07	0.17	0.12	0.01
ENSG00000044012	0.0	0.0	0.0	0.0	0.0	0.0	0.0	0.0	0.0	0.0	0.0	0.0	0.0	0.0	0.0	0.0	0.0	0.0	0.0	0.0
ENSG00000044090	8.31	4.16	5.64	7.33	9.3	9.35	7.43	2.81	6.88	7.34	4.78	1.83	1.53	0.63	3.21	1.19	1.28	3.03	3.52	0.32
ENSG00000044115	46.8	52.83	49.96	45.21	23.27	55.15	37.74	37.55	8.41	55.28	25.61	16.61	11.74	17.9	29.4	10.92	10.54	21.85	17.85	8.75
ENSG00000044446	19.62	21.14	26.21	33.45	15.34	16.13	21.16	15.11	12.71	16.96	14.63	8.21	6.37	4.1	8.59	5.89	4.74	8.35	9.92	2.57
ENSG00000044459	3.26	3.66	4.6	3.13	0.85	2.28	2.84	2.8	1.26	4.31	1.79	1.31	0.63	0.86	1.93	0.47	0.45	1.2	0.75	0.24
ENSG00000044524	0.02	0.0	0.0	0.02	0.0	0.12	0.01	0.04	0.0	0.0	0.0	0.0	0.0	0.0	0.06	0.0	0.0	0.03	0.0	0.0
ENSG00000044574	107.71	106.93	211.52	100.42	361.42	175.97	173.73	121.01	118.48	118.29	59.24	40.89	23.34	23.34	65.98	19.96	22.02	59.2	41.64	8.89
ENSG00000046604	0.04	0.53	0.3	1.4	0.02	0.05	1.39	0.89	0.01	0.02	0.31	0.09	0.04	0.09	0.26	0.03	0.04	0.21	0.06	0.03
ENSG00000046647	9.56	2.68	8.23	11.78	11.13	13.53	6.65	6.26	8.62	10.87	2.21	2.64	1.17	1.55	3.26	1.18	1.19	3.29	3.44	0.45
ENSG00000046651	37.44	7.33	15.95	23.49	14.63	43.29	18.69	14.11	10.77	17.93	10.72	8.92	7.56	5.38	12.46	4.44	5.82	8.65	11.51	2.12
ENSG00000046653	4.76	0.46	1.5	0.22	0.28	21.21	0.29	1.26	0.04	0.45	0.34	0.32	0.1	0.07	0.99	0.02	0.17	1.13	0.11	0.01
ENSG00000046774	0.0	0.0	0.0	0.0	0.0	0.0	0.0	0.0	0.0	0.0	0.0	0.0	0.0	0.0	0.0	0.0	0.0	0.0	0.0	0.0
ENSG00000046889	0.0	0.06	0.03	0.02	0.0	0.04	0.03	0.04	0.0	0.0	0.03	0.01	0.01	0.0	0.07	0.01	0.01	0.06	0.02	0.0
ENSG00000047056	11.44	9.54	14.31	6.55	7.99	10.59	13.46	6.11	6.27	11.6	7.95	2.81	2.12	2.27	2.78	2.21	2.63	4.52	3.6	0.79
ENSG00000047188	8.81	4.47	6.9	4.01	4.41	6.26	1.73	4.02	2.18	7.55	3.52	1.66	0.88	1.02	2.52	0.83	1.15	2.27	1.25	0.55
ENSG00000047230	8.68	1.94	6.83	8.85	6.45	8.08	3.13	3.87	2.48	7.07	1.79	1.53	1.54	0.51	2.14	0.49	1.01	1.6	0.7	0.4
ENSG00000047249	18.22	15.98	18.88	24.19	19.77	22.5	44.02	15.14	13.02	21.5	12.99	7.92	7.85	6.98	8.58	6.65	4.96	11.05	14.46	3.44
ENSG00000047315	57.97	32.57	49.61	37.04	40.36	54.49	47.85	27.06	22.21	55.58	28.09	13.25	6.02	10.44	15.82	7.55	9.66	18.44	12.76	4.14
ENSG00000047346	18.64	8.94	10.42	18.92	22.61	18.59	14.49	8.68	7.23	15.27	11.2	4.84	3.06	4.61	6.99	3.86	4.94	9.09	6.76	2.42
ENSG00000047365	7.45	3.64	4.41	0.59	3.32	7.06	4.93	3.21	2.52	5.89	5.15	2.04	1.25	1.99	1.49	1.79	2.68	2.6	2.28	0.4
ENSG00000047410	18.13	12.97	22.17	17.15	15.36	22.0	12.14	10.1	12.61	21.99	12.2	6.02	4.87	3.75	8.27	5.24	6.01	10.98	7.96	1.97
ENSG00000047457	1.41	0.41	3.51	0.93	0.34	1.73	2.13	9.96	0.96	2.06	0.39	2.34	0.44	0.47	10.02	0.3	0.37	8.63	0.2	0.33
ENSG00000047578	7.84	3.13	6.24	4.28	3.79	8.41	7.01	2.43	2.0	8.46	3.99	0.92	0.72	1.8	0.95	0.93	1.34	1.88	1.05	0.57
ENSG00000047579	10.98	9.62	15.28	15.44	18.13	15.82	17.03	8.74	11.46	20.26	6.32	4.29	3.64	2.16	4.19	2.78	4.16	6.56	7.79	0.77
ENSG00000047597	2.22	2.43	3.62	2.82	5.11	0.25	3.6	3.46	2.14	0.26	4.76	5.21	2.92	6.55	14.91	2.99	2.8	6.14	1.33	8.06
ENSG00000047617	0.03	0.0	0.01	0.0	0.0	0.0	0.12	0.0	0.0	0.01	0.0	0.01	0.01	0.05	0.03	0.01	0.16	0.04	0.0	0.03
ENSG00000047621	8.63	4.1	10.5	4.71	5.55	7.56	11.57	4.85	3.58	8.56	3.18	2.26	1.22	1.48	3.16	0.98	1.59	3.58	2.17	0.75
ENSG00000047634	0.13	2.28	1.72	0.4	0.31	0.18	0.37	0.83	0.27	0.04	0.93	0.23	0.45	0.31	0.35	0.26	0.41	0.77	0.52	0.09
ENSG00000047644	2.73	4.26	2.65	3.5	3.55	2.37	4.55	2.75	0.68	2.99	4.61	2.22	1.31	5.41	3.59	1.57	2.28	3.5	1.91	3.84
ENSG00000047648	0.1	0.19	0.83	0.07	0.0	0.0	2.29	0.91	0.08	0.0	0.59	0.55	0.22	0.46	1.12	0.31	0.5	1.58	0.11	0.06
ENSG00000047662	0.01	0.0	0.0	0.0	0.02	0.01	0.0	0.0	0.01	0.0	0.0	0.0	0.0	0.0	0.0	0.0	0.0	0.0	0.0	0.0
ENSG00000047849	22.21	9.31	16.41	13.83	23.27	27.79	10.68	7.83	9.68	23.2	6.03	3.13	1.73	2.49	3.78	2.18	3.61	4.39	3.5	0.78
ENSG00000047932	14.46	7.25	16.41	14.58	15.9	17.13	9.51	6.23	8.11	15.76	6.02	2.72	1.82	2.03	3.4	1.51	2.29	3.87	3.22	0.55
ENSG00000047936	0.0	0.0	0.0	0.0	0.0	0.01	0.0	0.0	0.0	0.0	0.0	0.0	0.0	0.0	0.0	0.0	0.0	0.0	0.0	0.0
ENSG00000048028	3.42	3.0	7.52	3.18	7.2	2.88	5.19	4.24	3.15	6.17	3.15	1.72	0.64	1.35	1.3	0.76	3.21	3.66	1.57	0.7
ENSG00000048052	13.37	8.38	22.77	4.9	0.05	4.47	3.21	7.45	1.09	25.37	3.39	1.04	0.42	0.98	1.4	1.13	1.18	3.37	1.35	0.08
ENSG00000048140	10.28	8.36	12.13	25.27	7.79	5.25	8.85	16.66	5.58	6.74	11.96	15.33	9.42	8.71	47.33	8.3	6.72	14.37	10.13	8.29
ENSG00000048162	38.02	13.28	42.35	36.25	38.25	60.48	30.89	17.07	44.77	40.92	10.6	9.51	7.23	5.27	9.34	4.86	3.2	9.61	10.47	2.43
ENSG00000048342	0.24	0.68	1.06	0.07	0.05	0.69	0.9	0.39	0.28	1.01	0.76	0.16	0.17	0.17	0.2	0.38	0.1	0.43	0.52	0.05
ENSG00000048392	10.6	8.91	9.91	5.79	7.98	10.01	14.92	4.93	3.66	10.07	8.83	2.13	1.33	2.48	1.69	1.67	2.96	4.6	3.79	0.78
ENSG00000048405	8.9	6.74	10.18	9.49	8.37	8.03	5.59	5.73	3.59	9.27	5.48	2.97	2.18	2.66	7.29	2.18	2.13	4.27	2.9	1.56
ENSG00000048462	0.86	2.24	1.88	2.96	0.07	1.91	1.5	8.46	5.2	1.49	3.5	2.86	1.73	1.14	9.69	2.0	0.94	6.34	2.31	0.42
ENSG00000048471	3.41	3.11	5.39	2.34	3.5	4.78	3.51	2.65	0.81	4.22	2.41	0.94	1.31	1.41	1.4	0.88	0.63	1.75	1.29	1.52
ENSG00000048540	0.0	0.0	0.15	0.27	0.09	0.0	0.35	0.17	0.04	0.03	0.12	0.01	0.01	0.09	0.01	0.0	0.0	0.0	0.02	0.0
ENSG00000048544	20.64	14.2	25.17	19.57	22.7	24.77	21.98	18.95	12.11	23.44	11.25	6.92	4.22	5.2	9.8	3.85	3.72	7.18	7.32	2.43
ENSG00000048545	0.0	0.0	0.0	0.04	0.02	0.02	0.02	0.02	0.0	0.02	0.0	0.03	0.02	0.0	0.04	0.0	0.0	0.0	0.0	0.0
ENSG00000048649	8.25	5.68	7.35	7.6	8.57	8.84	12.4	3.5	3.26	7.69	5.57	1.69	1.52	2.88	3.28	1.09	2.25	3.35	2.26	0.53
ENSG00000048707	10.74	7.59	11.24	10.53	8.08	9.37	8.82	5.52	4.15	13.04	5.69	2.57	1.83	2.18	4.08	1.72	2.59	4.46	3.17	0.62
ENSG00000048740	31.94	23.27	37.61	18.83	20.43	32.01	30.0	16.44	10.88	39.54	22.29	6.52	6.47	6.42	5.08	7.25	8.36	10.06	9.96	1.66
ENSG00000048828	34.88	29.69	46.55	24.17	23.76	35.8	29.7	21.51	8.86	37.84	19.48	8.53	6.28	7.71	12.19	6.54	7.11	12.45	10.73	2.83
ENSG00000048991	14.84	6.62	14.7	10.11	17.43	17.47	10.4	6.14	6.86	12.98	6.39	2.37	1.34	2.11	3.77	1.14	1.59	3.58	3.02	0.53
ENSG00000049089	6.21	3.39	16.14	12.99	0.66	10.32	2.56	6.49	14.5	8.37	3.86	2.16	2.02	1.26	2.23	3.35	1.36	2.73	4.7	0.34
ENSG00000049130	1.67	0.04	0.25	0.25	0.01	0.1	0.24	0.79	0.1	0.27	0.08	0.2	0.04	0.09	1.08	0.06	0.04	0.69	0.04	0.0
ENSG00000049167	4.38	2.99	5.95	4.63	6.24	8.2	3.48	2.92	3.2	7.61	1.59	1.37	0.72	0.77	1.67	0.52	0.74	1.46	1.11	0.31
ENSG00000049192	1.63	0.0	0.78	0.08	0.04	0.14	0.05	0.04	0.04	1.48	0.01	0.01	0.01	0.01	0.03	0.01	0.02	0.03	0.02	0.0
ENSG00000049239	3.37	6.08	5.2	9.18	2.55	4.51	3.75	4.17	1.59	5.09	6.29	1.86	2.21	1.33	2.44	1.84	1.43	3.12	3.52	0.5
ENSG00000049245	29.26	81.45	59.43	31.76	28.5	44.95	62.64	33.73	16.74	51.85	47.1	22.26	16.34	16.97	20.1	20.65	15.39	25.28	34.76	4.9
ENSG00000049246	1.88	1.3	1.17	1.75	0.13	0.14	1.43	0.24	0.11	0.16	0.13	0.1	0.12	0.07	0.22	0.11	0.18	0.43	0.36	0.11
ENSG00000049247	17.67	11.91	0.39	6.58	5.82	4.95	19.54	3.59	6.11	5.63	3.66	0.13	5.59	0.0	0.16	3.89	0.42	0.16	16.66	0.82
ENSG00000049249	0.49	0.82	0.49	0.03	0.12	0.06	0.43	0.16	0.06	0.15	1.22	0.25	0.07	0.21	0.12	0.22	0.28	0.29	0.35	0.04
ENSG00000049283	0.08	0.0	0.0	0.01	0.0	0.0	0.03	0.23	0.13	0.08	0.14	0.1	0.04	0.02	0.15	0.16	0.03	0.01	0.04	0.0
ENSG00000049323	0.41	0.99	3.99	113.68	0.92	0.24	10.63	5.61	0.38	0.65	2.65	2.42	1.26	2.04	9.77	1.38	1.49	5.56	1.08	1.3
ENSG00000049449	29.77	11.59	26.28	44.05	110.97	39.5	20.48	22.08	15.07	36.51	4.57	3.01	2.93	2.1	6.71	1.93	3.13	6.92	3.99	0.7
ENSG00000049540	0.0	0.16	0.0	0.27	0.14	0.0	0.87	0.27	0.01	0.95	0.01	0.02	0.0	0.0	0.09	0.07	0.0	0.02	0.02	0.0
ENSG00000049541	21.1	18.68	38.43	33.21	15.32	19.43	29.75	23.87	27.67	23.24	15.41	7.46	8.21	5.02	11.12	6.6	5.71	11.68	14.04	2.76
ENSG00000049618	22.38	6.74	16.07	31.47	21.91	30.3	12.94	8.11	6.27	19.11	6.69	2.99	2.07	3.52	4.75	2.02	2.41	5.53	3.64	1.75
ENSG00000049656	49.24	47.97	70.26	58.79	62.03	56.55	66.62	53.22	67.26	51.73	39.7	24.19	18.83	20.05	43.26	16.23	17.32	30.49	29.35	11.52
ENSG00000049759	0.5	2.82	1.29	4.4	0.78	0.08	3.46	4.97	1.14	1.06	2.09	2.35	2.33	5.75	7.7	1.8	1.26	2.78	1.33	5.52
ENSG00000049768	0.16	0.2	0.2	0.23	0.31	0.19	0.46	0.14	0.23	0.27	0.46	0.39	0.17	0.17	0.14	0.09	0.34	0.38	0.46	0.02
ENSG00000049769	0.52	0.83	0.55	1.92	0.58	2.15	0.65	0.74	0.65	0.82	0.79	0.58	0.54	0.25	0.43	0.19	0.28	0.52	0.64	0.07
ENSG00000049860	69.39	159.43	179.27	40.95	67.72	42.48	87.59	133.49	82.53	113.72	55.15	30.13	28.07	20.89	38.24	27.49	29.65	42.2	68.17	6.67
ENSG00000049883	3.65	1.2	3.03	1.26	2.68	2.69	1.96	1.32	0.79	3.21	0.61	0.3	0.32	0.23	0.56	0.23	0.19	0.43	0.53	0.03
ENSG00000050030	0.29	0.0	0.03	0.0	0.0	0.01	0.01	0.01	0.02	0.0	0.02	0.0	0.0	0.0	0.0	0.01	0.02	0.0	0.0	0.0
ENSG00000050130	39.48	26.19	33.79	29.94	29.1	39.24	34.53	21.34	20.51	37.52	19.04	7.76	5.11	5.92	11.08	5.72	6.39	11.34	12.09	2.4
ENSG00000050165	0.1	0.05	0.0	0.06	0.2	0.0	0.07	0.2	0.03	0.0	0.14	0.33	0.0	0.12	0.07	0.03	0.03	0.39	0.14	0.01
ENSG00000050327	0.92	1.07	0.52	0.11	0.66	0.03	1.12	0.78	0.31	0.17	2.13	0.67	1.03	0.61	1.12	0.77	0.29	0.85	1.15	0.14
ENSG00000050344	3.54	3.64	5.32	5.04	2.89	10.75	3.77	4.94	2.1	3.52	1.94	1.14	0.83	1.2	2.7	1.19	1.35	2.35	1.32	0.38
ENSG00000050393	5.78	2.53	8.56	9.67	10.59	8.14	8.44	8.01	11.49	4.32	2.14	3.46	2.98	3.22	9.71	1.31	2.29	3.79	3.22	2.95
ENSG00000050405	4.95	1.89	6.23	6.66	5.51	7.5	6.22	5.03	4.23	6.91	2.8	1.46	0.71	0.73	2.94	0.82	1.15	2.48	1.22	0.16
ENSG00000050426	52.57	26.1	52.66	55.74	58.3	62.88	28.4	31.74	25.76	60.75	17.9	8.67	6.74	5.36	12.14	6.09	7.12	12.88	10.58	1.98
ENSG00000050438	1.11	0.33	0.59	0.36	0.27	2.32	0.25	0.42	0.37	1.5	0.1	0.04	0.07	0.23	0.1	0.04	0.14	0.17	0.08	0.01
ENSG00000050555	0.03	0.01	0.08	0.02	7.53	0.39	0.72	0.05	0.01	0.16	0.0	0.0	0.0	0.01	0.04	0.04	0.0	0.0	0.04	0.0
ENSG00000050628	0.01	0.15	0.14	0.26	1.13	0.0	0.98	0.22	0.07	0.01	0.09	0.12	0.03	0.02	0.43	0.02	0.03	0.13	0.01	0.01
ENSG00000050730	0.18	0.1	0.08	0.0	0.06	0.14	0.13	0.12	0.13	0.06	0.06	0.04	0.04	0.06	0.04	0.0	0.14	0.13	0.04	0.01
ENSG00000050748	9.16	5.45	13.11	8.86	7.79	8.67	9.78	6.62	5.9	10.69	5.57	3.63	1.47	1.63	3.86	1.54	1.74	3.57	2.77	0.69
ENSG00000050767	8.13	3.18	0.63	2.02	35.74	1.03	11.98	1.01	12.88	0.18	2.28	1.17	1.95	0.49	1.62	0.44	0.22	1.0	1.33	0.19
ENSG00000050820	0.02	0.03	0.17	0.18	0.0	0.16	0.16	0.38	0.07	0.0	0.03	0.1	0.03	0.03	0.33	0.06	0.02	0.32	0.08	0.02
ENSG00000051009	26.8	26.53	42.73	25.21	14.09	18.31	24.58	16.58	12.9	17.75	19.27	9.01	9.81	6.31	9.0	9.91	6.56	8.74	16.61	2.58
ENSG00000051108	27.38	59.17	56.81	21.06	37.47	21.71	57.28	58.39	33.75	63.4	39.11	16.72	12.24	11.26	33.13	12.23	10.66	31.56	24.29	2.15
ENSG00000051128	20.69	32.04	51.22	191.49	66.94	87.9	74.16	69.5	80.19	29.98	8.71	4.68	4.3	2.01	5.38	5.09	2.37	8.38	10.51	0.83
ENSG00000051180	6.83	6.68	18.37	13.38	6.85	8.06	12.98	12.69	7.76	8.72	7.44	5.24	3.7	2.76	9.28	3.0	1.79	5.7	7.16	1.31
ENSG00000051341	1.96	1.77	5.35	2.7	1.46	2.21	3.02	2.84	1.47	2.02	1.85	1.18	0.65	0.78	2.8	0.5	0.28	1.44	0.89	0.41
ENSG00000051382	19.31	16.82	27.27	21.52	32.22	14.16	33.65	15.73	12.67	20.39	14.84	5.94	5.31	4.43	8.01	4.86	4.27	7.98	9.1	1.46
ENSG00000051523	624.64	827.87	914.29	423.44	379.73	673.21	919.61	664.76	910.01	737.32	606.18	345.14	501.62	219.08	281.1	364.83	274.02	370.21	734.45	70.79
ENSG00000051596	21.9	14.7	55.52	45.05	42.59	51.15	52.74	21.02	21.79	24.66	15.56	16.71	5.26	8.15	19.78	8.15	5.91	12.92	8.21	3.18
ENSG00000051620	11.2	16.53	19.25	13.67	13.1	19.12	31.75	16.97	4.08	15.51	11.05	3.6	5.82	2.22	4.5	5.89	2.9	3.3	15.68	0.8
ENSG00000051825	14.3	8.25	23.0	15.61	15.8	16.89	12.98	14.18	6.92	17.99	9.33	5.37	2.59	2.69	10.33	2.57	3.26	6.47	4.68	1.81
ENSG00000052126	9.4	1.41	3.64	6.46	11.07	7.36	5.91	2.85	0.88	7.47	0.61	0.49	0.13	0.34	0.86	0.26	0.31	0.79	0.38	0.14
ENSG00000052344	0.0	0.02	0.14	0.05	0.0	0.04	0.06	0.0	0.02	0.0	0.0	0.0	0.0	0.02	0.05	0.01	0.01	0.15	0.03	0.01
ENSG00000052723	12.44	4.43	11.92	9.83	8.5	10.26	9.6	4.85	6.95	14.0	4.92	1.96	1.19	1.83	2.47	1.14	2.46	3.47	2.51	0.86
ENSG00000052749	10.48	25.33	26.52	15.44	8.4	19.94	28.17	17.15	11.5	17.05	11.77	6.91	8.57	7.33	7.72	8.14	5.79	7.74	9.11	2.49
ENSG00000052795	0.14	1.66	3.92	2.44	0.54	0.1	2.98	2.58	1.75	2.77	1.01	0.69	0.48	0.65	1.51	0.32	0.38	1.36	0.5	0.36
ENSG00000052802	14.02	7.5	10.79	12.47	12.29	14.56	20.22	4.24	8.24	10.66	5.53	3.04	2.0	2.58	4.33	2.19	2.39	2.81	2.9	3.32
ENSG00000052841	54.17	21.26	51.92	45.1	47.53	67.07	29.18	18.79	22.2	59.85	21.44	7.98	5.77	6.46	12.79	5.07	6.4	13.11	10.19	3.02
ENSG00000052850	0.02	0.0	0.02	0.0	0.0	0.01	0.0	0.01	0.0	0.0	0.0	0.0	0.0	0.0	0.0	0.0	0.0	0.01	0.0	0.0
ENSG00000053108	0.09	0.0	0.0	0.09	0.1	0.0	0.11	0.03	0.0	0.04	0.02	0.04	0.02	0.02	0.07	0.02	0.0	0.01	0.07	0.0
ENSG00000053254	12.48	11.77	16.55	6.53	9.93	12.73	8.35	6.85	3.75	18.8	7.09	2.41	1.71	3.32	3.9	2.03	2.39	4.78	3.31	0.82
ENSG00000053328	0.0	0.02	0.0	0.1	0.03	0.03	0.08	0.25	0.0	0.02	0.0	0.0	0.01	0.0	0.02	0.01	0.0	0.02	0.0	0.0
ENSG00000053371	33.26	13.27	31.98	22.03	20.31	19.0	14.37	24.23	24.9	24.11	7.71	5.92	5.89	2.76	8.33	3.83	3.83	9.19	10.1	1.07
ENSG00000053372	14.37	6.62	20.29	21.04	17.01	26.75	14.18	13.13	16.83	22.09	4.44	4.54	3.64	2.62	4.74	2.5	1.85	4.76	4.71	1.41
ENSG00000053438	1.06	0.39	0.71	0.3	0.07	0.28	0.39	0.06	0.1	0.74	0.03	0.13	0.0	0.08	0.14	0.0	0.07	0.05	0.07	0.03
ENSG00000053501	28.25	17.46	26.64	30.98	31.56	45.29	21.97	23.15	22.41	33.62	9.73	6.95	6.68	3.36	7.26	4.07	4.59	8.25	10.99	1.59
ENSG00000053524	0.17	0.03	0.08	0.39	0.31	1.02	0.19	0.09	0.11	0.11	0.14	0.08	0.07	0.15	0.07	0.01	0.15	0.1	0.04	0.01
ENSG00000053702	0.56	0.24	0.89	0.53	0.77	0.56	0.4	0.1	0.22	0.46	0.28	0.09	0.11	0.11	0.17	0.05	0.03	0.2	0.13	0.04
ENSG00000053747	1.42	0.0	0.01	0.0	0.0	0.74	0.05	0.0	0.0	0.06	0.0	0.0	0.01	0.0	0.01	0.01	0.0	0.01	0.0	0.0
ENSG00000053770	11.87	6.3	11.98	5.22	10.63	9.26	8.41	5.27	2.72	10.97	4.15	1.71	1.25	1.42	2.46	0.91	1.28	2.73	1.43	0.47
ENSG00000053900	20.93	14.57	23.9	20.14	19.98	26.0	22.72	11.04	11.87	25.02	12.85	6.45	4.47	3.8	7.0	3.53	4.33	6.48	7.67	1.06
ENSG00000053918	6.87	8.47	6.36	2.27	0.38	0.24	6.51	4.45	0.48	5.29	3.58	1.37	1.23	1.3	0.88	1.57	1.55	2.15	2.64	0.27
ENSG00000054116	42.61	33.88	46.94	45.9	46.6	47.03	57.83	35.88	35.97	42.98	25.36	16.13	13.68	11.43	22.33	12.34	11.83	20.3	24.27	8.69
ENSG00000054118	52.22	34.4	56.32	43.1	47.91	59.11	55.8	31.11	20.75	56.06	29.79	13.1	7.84	12.49	19.21	9.6	11.4	18.95	13.85	5.79
ENSG00000054148	87.97	43.1	103.84	125.45	119.69	160.3	60.18	60.51	48.35	77.63	30.81	26.66	28.32	18.12	42.12	19.33	21.72	37.08	41.74	7.75
ENSG00000054179	0.0	0.04	0.0	0.0	0.0	0.0	0.0	0.07	0.0	0.0	0.19	0.11	0.02	0.03	0.1	0.16	0.19	0.02	0.19	0.03
ENSG00000054219	19.4	13.07	16.11	7.98	8.96	28.16	13.49	8.68	8.66	23.35	12.16	3.48	1.9	2.38	2.41	2.54	2.56	5.17	4.86	0.73
ENSG00000054267	18.04	9.23	13.77	12.07	9.52	17.78	6.98	6.55	5.01	15.74	11.03	3.73	2.1	3.93	3.34	2.78	4.65	6.38	4.2	1.44
ENSG00000054277	30.28	10.91	33.82	7.6	10.71	24.97	7.02	7.0	13.2	25.3	4.74	2.27	1.63	1.4	2.59	2.2	1.78	5.37	3.56	0.37
ENSG00000054282	17.51	9.5	22.98	15.29	27.87	28.46	10.14	10.38	15.17	21.71	5.75	2.05	2.0	2.1	5.03	1.5	1.98	4.61	4.74	0.7
ENSG00000054356	0.0	0.02	0.02	0.05	0.01	0.01	0.03	0.22	0.04	0.0	0.08	0.09	0.04	0.58	0.48	0.02	0.19	0.25	0.09	0.17
ENSG00000054392	2.0	0.84	1.47	4.33	1.75	2.19	0.32	0.96	0.57	1.59	0.32	0.23	0.2	0.11	0.15	0.12	0.11	0.24	0.21	0.02
ENSG00000054523	2.75	7.36	6.14	1.64	0.42	0.77	8.75	3.52	1.34	3.33	6.57	1.74	1.8	1.98	1.48	2.06	1.67	2.54	3.9	0.56
ENSG00000054598	0.41	0.1	0.7	39.76	0.01	0.46	0.35	1.13	0.12	0.05	0.17	0.16	0.59	0.13	1.15	0.64	0.03	0.83	0.06	0.04
ENSG00000054611	11.16	9.64	11.41	7.85	9.03	12.5	13.19	7.11	5.15	13.9	7.88	3.19	2.16	2.93	3.77	2.9	2.16	3.92	5.67	0.82
ENSG00000054654	2.57	5.25	1.64	1.99	0.86	1.58	34.81	4.55	6.4	1.98	16.77	6.36	4.26	4.95	2.9	5.74	7.4	6.64	8.05	1.61
ENSG00000054690	0.63	0.22	0.56	0.17	0.03	0.05	0.29	0.12	0.08	0.4	0.02	0.14	0.16	0.05	0.2	0.04	0.11	0.27	0.05	0.01
ENSG00000054793	0.99	0.21	0.15	0.19	3.48	0.05	3.11	0.6	0.05	0.06	1.9	0.57	0.43	0.54	0.91	0.46	0.46	0.88	0.66	0.17
ENSG00000054796	0.0	0.0	0.0	0.0	0.0	0.0	0.0	0.0	0.0	0.0	0.0	0.0	0.0	0.0	0.0	0.0	0.0	0.0	0.0	0.0
ENSG00000054803	0.0	0.0	0.0	0.0	0.0	0.0	0.0	0.0	0.0	0.0	0.0	0.0	0.0	0.0	0.0	0.0	0.0	0.0	0.0	0.0
ENSG00000054938	0.0	0.0	0.0	0.0	0.0	0.0	0.0	0.0	0.0	0.0	0.08	0.0	0.0	0.0	0.0	0.0	0.0	0.0	0.0	0.0
ENSG00000054965	11.41	6.57	9.46	5.59	4.35	7.03	9.07	4.11	2.15	8.61	5.87	1.8	1.09	1.68	1.62	1.23	1.35	2.77	2.1	0.38
ENSG00000054967	23.1	13.62	16.09	9.18	2.62	9.61	24.93	8.9	9.2	10.64	9.57	3.67	2.47	2.71	3.83	3.23	3.17	5.14	6.45	1.08
ENSG00000054983	5.33	11.44	16.47	0.82	16.29	19.32	14.33	4.86	7.8	10.82	9.56	3.42	1.8	2.62	4.96	2.52	3.08	4.94	3.59	1.43
ENSG00000055044	49.8	22.64	59.31	55.56	61.8	82.29	37.15	33.72	47.29	61.06	19.78	14.89	7.71	9.51	16.51	7.32	7.4	16.23	16.14	3.6
ENSG00000055070	47.15	34.66	52.29	36.99	42.55	48.89	63.52	32.83	21.18	50.93	24.65	11.84	8.29	11.01	14.19	8.22	11.1	18.02	16.05	4.82
ENSG00000055118	0.51	0.84	1.83	31.26	2.02	0.44	3.33	5.71	1.71	0.69	6.49	9.82	5.1	6.26	23.32	4.34	2.8	10.07	4.96	5.35
ENSG00000055130	22.9	15.7	28.06	13.39	21.79	28.08	8.13	16.92	18.27	32.58	11.51	6.92	4.07	5.39	8.25	3.87	4.47	10.84	6.3	1.69
ENSG00000055147	9.84	6.93	10.42	13.93	8.81	10.1	7.38	7.5	4.92	11.65	6.07	2.8	2.02	2.29	6.11	1.93	1.55	3.09	2.76	0.83
ENSG00000055163	10.03	44.82	22.29	15.05	12.12	23.37	57.91	31.72	47.76	7.17	50.06	25.58	35.46	15.66	18.14	35.43	15.99	27.92	63.61	5.53
ENSG00000055208	19.2	23.43	21.42	17.35	18.21	26.67	32.03	15.98	6.27	30.05	22.38	8.06	4.1	9.39	9.35	6.43	6.93	12.24	8.47	4.78
ENSG00000055211	12.2	14.82	15.0	16.36	19.56	9.99	16.03	10.24	9.25	18.05	9.33	3.78	2.91	3.81	7.68	3.04	3.69	6.31	6.08	1.5
ENSG00000055332	8.3	6.23	7.45	5.05	5.55	15.01	7.57	4.12	2.92	6.61	8.2	2.94	1.92	6.39	2.24	2.46	2.17	7.75	2.93	0.85
ENSG00000055483	10.9	2.11	10.28	9.85	6.61	10.14	7.53	3.31	7.26	10.89	2.54	2.34	2.47	1.42	2.39	1.42	1.0	2.79	2.56	0.44
ENSG00000055609	20.64	15.44	25.02	22.62	21.59	19.01	10.79	11.34	9.35	21.88	14.16	5.57	3.54	4.86	8.35	4.93	4.68	8.72	6.13	1.98
ENSG00000055732	0.0	0.0	0.02	0.04	0.0	0.0	0.06	0.04	0.01	0.0	0.01	0.01	0.02	0.0	0.03	0.0	0.01	0.01	0.01	0.0
ENSG00000055813	0.0	0.0	0.0	0.0	0.0	0.0	0.0	0.0	0.0	0.0	0.0	0.0	0.0	0.0	0.0	0.0	0.0	0.0	0.0	0.0
ENSG00000055917	31.78	22.39	36.5	29.28	40.39	35.72	28.17	18.14	17.67	39.89	20.17	7.82	5.46	7.67	10.63	5.88	6.79	11.64	9.02	2.75
ENSG00000055950	33.45	21.14	31.97	35.34	36.36	43.87	31.57	25.58	34.45	37.21	15.05	9.56	11.0	6.68	12.83	7.96	7.15	12.97	17.75	4.84
ENSG00000055955	2.1	4.87	6.22	3.67	3.23	5.25	1.16	3.99	4.32	2.83	3.35	2.08	3.1	1.56	1.06	0.96	0.9	2.24	4.47	0.49
ENSG00000055957	0.04	0.58	0.29	0.02	0.18	0.45	0.0	0.35	1.12	0.61	0.41	0.11	0.0	0.0	0.0	0.05	0.04	0.12	0.06	0.0
ENSG00000056050	15.52	12.57	21.73	22.87	16.87	12.59	22.51	20.52	17.62	24.67	11.96	9.42	7.54	4.04	12.19	6.25	4.77	9.85	10.82	2.75
ENSG00000056097	24.49	19.37	29.19	23.41	29.31	34.35	26.88	18.59	14.1	32.74	12.22	6.64	4.66	5.32	8.15	4.43	4.55	8.78	7.85	1.96
ENSG00000056277	1.61	0.4	1.78	1.03	1.45	2.43	1.35	0.57	0.78	2.74	0.53	0.2	0.09	0.07	0.15	0.08	0.21	0.36	0.15	0.02
ENSG00000056291	0.0	0.02	0.0	0.0	0.0	0.0	0.0	0.0	0.03	0.0	0.0	0.0	0.0	0.0	0.0	0.0	0.0	0.0	0.0	0.0
ENSG00000056487	0.0	0.0	0.0	0.0	0.0	0.0	0.0	0.0	0.0	0.0	0.0	0.0	0.0	0.0	0.0	0.0	0.0	0.0	0.0	0.0
ENSG00000056558	3.48	1.68	1.43	3.17	0.9	2.2	0.88	1.51	1.3	3.88	3.47	1.53	0.74	1.24	0.7	0.92	2.33	2.23	2.07	0.25
ENSG00000056586	9.11	4.81	7.34	7.52	7.44	10.2	9.19	5.35	2.18	9.43	3.72	2.23	1.57	1.96	3.19	1.37	1.58	2.87	2.22	1.18
ENSG00000056736	0.21	0.25	1.03	1.09	0.36	1.2	1.33	0.18	0.37	0.83	0.5	0.11	0.08	0.18	0.3	0.1	0.07	0.19	0.17	0.01
ENSG00000056972	25.5	3.13	7.52	11.87	34.94	36.62	8.91	4.76	2.98	11.63	2.82	1.68	1.55	1.12	2.02	1.55	0.93	2.88	3.66	0.37
ENSG00000056998	0.1	0.19	0.2	7.24	1.22	0.21	0.29	0.62	0.04	0.03	0.01	0.1	0.15	0.02	0.74	0.04	0.02	0.31	0.05	0.01
ENSG00000057019	0.43	0.39	1.29	2.74	0.9	1.5	0.59	0.78	0.63	0.44	0.38	0.35	0.21	0.21	0.58	0.11	0.09	0.33	0.29	0.05
ENSG00000057149	0.0	0.0	0.0	0.0	0.0	0.0	0.0	0.0	0.0	0.0	0.0	0.0	0.0	0.0	0.0	0.0	0.0	0.0	0.0	0.0
ENSG00000057252	7.75	10.12	18.1	4.05	4.81	8.18	5.1	7.87	3.15	11.04	5.07	1.91	0.92	1.6	1.61	1.57	2.17	3.01	2.28	0.35
ENSG00000057294	0.08	2.83	19.14	1.87	0.34	0.63	0.96	3.85	0.3	0.76	2.42	1.45	1.58	0.63	1.9	0.81	0.77	1.96	1.72	0.16
ENSG00000057468	0.07	0.04	0.12	0.1	0.03	0.1	0.07	0.03	0.02	0.03	0.02	0.0	0.01	0.0	0.01	0.0	0.01	0.01	0.0	0.01
ENSG00000057593	0.0	0.0	0.0	0.0	0.18	0.0	0.0	0.05	0.0	0.0	0.0	0.0	0.01	0.0	0.0	0.0	0.01	0.0	0.0	0.0
ENSG00000057608	208.35	161.61	214.51	126.45	254.91	205.82	137.87	131.17	99.09	259.16	91.95	41.22	29.49	31.31	46.05	29.07	31.0	67.66	55.2	11.02
ENSG00000057657	1.96	0.91	0.74	0.4	0.53	0.96	1.27	1.39	0.43	0.75	2.64	1.05	0.53	1.06	1.11	1.25	2.53	1.28	1.07	0.3
ENSG00000057663	10.9	8.9	14.4	13.85	12.81	16.74	17.7	10.59	11.37	14.5	7.59	4.32	3.35	3.21	5.04	2.94	3.27	5.34	6.02	1.17
ENSG00000057704	0.61	2.7	1.17	0.38	0.13	0.1	4.33	0.64	0.33	1.28	5.35	1.45	1.25	1.65	0.8	2.39	2.04	1.98	2.75	0.6
ENSG00000057757	34.13	23.97	40.71	53.52	29.0	28.46	55.1	52.95	34.66	29.32	33.24	37.62	26.01	68.3	62.55	21.04	15.66	34.0	24.43	26.37
ENSG00000057935	5.41	1.11	3.51	2.98	9.53	0.29	3.83	3.73	0.8	4.37	0.89	0.54	0.67	0.18	1.45	0.45	0.83	1.13	0.92	0.18
ENSG00000058056	3.72	0.78	2.4	1.07	2.69	3.95	1.47	1.47	1.41	5.47	0.48	0.13	0.24	1.92	0.31	0.11	0.2	0.41	0.16	0.07
ENSG00000058063	12.22	16.33	20.38	10.75	11.37	12.02	29.68	10.43	8.09	14.54	16.22	5.31	3.97	5.57	6.76	4.37	4.55	7.76	6.25	1.74
ENSG00000058085	0.0	0.0	0.0	0.0	0.0	0.0	0.03	0.04	0.0	0.0	0.0	0.0	0.0	0.01	0.0	0.0	0.0	0.0	0.0	0.0
ENSG00000058091	2.43	3.28	4.36	3.2	4.95	4.69	3.4	2.91	1.74	0.43	3.26	1.0	0.65	0.97	1.34	0.86	1.26	2.61	1.24	0.28
ENSG00000058262	45.06	41.85	77.49	51.39	76.47	51.57	54.57	42.56	50.51	51.97	27.08	15.77	11.13	8.96	21.74	9.22	9.99	20.32	17.76	3.58
ENSG00000058272	25.63	22.77	26.09	17.06	16.64	18.84	25.77	13.78	9.43	23.99	22.97	7.32	5.43	6.5	7.88	6.38	5.51	9.53	8.39	2.32
ENSG00000058335	0.22	0.01	0.05	0.03	0.59	0.29	0.09	0.33	0.28	0.24	0.01	0.03	0.01	0.0	0.04	0.0	0.0	0.03	0.02	0.0
ENSG00000058404	0.31	0.0	0.08	0.06	1.63	0.53	0.04	0.02	0.07	0.0	0.0	0.0	0.0	0.0	0.0	0.0	0.0	0.01	0.0	0.0
ENSG00000058453	5.98	3.01	5.62	9.73	6.42	7.99	4.85	6.64	4.76	4.18	5.7	2.76	1.05	1.97	5.66	1.24	1.29	4.54	2.96	1.81
ENSG00000058600	14.83	6.39	12.42	21.32	17.08	21.27	9.34	8.79	4.8	14.18	5.05	4.05	2.61	3.79	5.63	2.67	2.37	4.41	4.88	2.14
ENSG00000058668	24.74	14.77	29.08	23.82	25.57	14.62	25.07	15.55	17.58	19.31	11.97	6.53	2.55	3.97	8.92	2.99	5.74	8.07	5.98	2.23
ENSG00000058673	56.51	28.03	53.25	45.12	46.77	63.98	45.56	25.53	20.91	57.02	29.96	12.11	8.34	11.22	18.02	8.38	10.65	18.28	12.32	4.29
ENSG00000058729	10.48	5.4	11.47	11.93	12.29	20.08	10.36	8.41	10.47	14.53	4.17	2.11	3.32	1.68	3.7	1.03	1.69	3.0	5.23	1.21
ENSG00000058799	12.19	17.51	15.34	13.01	13.32	17.44	23.67	12.26	13.71	16.65	12.45	6.01	5.27	4.35	5.09	5.01	6.1	7.59	8.94	1.59
ENSG00000058804	8.23	4.56	13.37	9.54	8.73	8.85	7.31	7.94	6.14	10.37	3.56	2.38	1.37	1.65	4.18	1.18	1.2	2.96	2.05	0.66
ENSG00000058866	5.56	4.14	8.43	4.48	6.33	5.56	4.59	4.83	4.57	6.7	3.57	1.06	0.84	0.62	1.98	1.02	0.96	1.64	1.72	0.17
ENSG00000059122	8.9	6.12	8.05	10.29	3.95	10.16	6.14	3.71	1.96	4.59	6.65	2.0	2.13	1.12	3.42	1.28	0.92	3.0	1.81	0.44
ENSG00000059145	16.6	4.23	7.5	3.28	6.66	3.02	2.9	1.93	0.5	3.33	3.93	0.86	2.01	1.13	2.79	0.63	0.74	1.88	1.28	0.37
ENSG00000059377	54.89	54.82	78.56	38.5	39.33	50.49	58.74	25.38	24.58	81.82	40.04	15.18	11.95	11.62	10.12	14.72	18.8	22.95	27.8	3.5
ENSG00000059378	17.8	12.67	14.11	9.83	7.47	38.79	8.21	16.02	8.46	22.91	15.27	7.92	6.22	17.04	7.68	6.39	8.4	20.09	9.12	2.72
ENSG00000059573	12.68	5.61	18.87	16.24	34.65	27.82	12.04	10.3	14.59	17.64	4.87	4.08	1.86	2.06	5.35	1.51	1.95	4.32	2.88	0.8
ENSG00000059588	77.87	13.54	49.01	93.92	75.14	77.19	8.19	29.0	49.87	54.07	13.66	7.25	3.7	3.24	6.26	3.81	4.46	7.13	8.22	1.82
ENSG00000059691	8.9	6.66	10.73	12.63	12.43	16.1	7.66	10.47	9.06	10.73	3.18	3.17	2.97	1.55	4.36	1.6	1.37	3.03	4.19	0.84
ENSG00000059728	9.38	51.8	14.74	16.27	19.62	6.87	100.66	17.86	10.53	11.9	70.08	21.33	20.61	28.08	13.93	27.58	27.49	34.78	48.69	8.42
ENSG00000059758	8.18	5.57	7.93	8.32	9.44	9.38	10.98	5.07	2.88	8.94	7.36	2.79	1.43	3.2	4.26	1.95	2.8	4.77	2.67	1.0
ENSG00000059769	3.85	2.19	4.08	5.45	5.02	4.75	4.0	2.72	1.96	3.49	2.34	1.11	0.85	0.7	1.83	0.62	0.63	1.67	1.24	0.17
ENSG00000059804	12.02	68.39	25.97	17.32	23.27	11.52	151.7	16.88	12.4	27.34	68.73	26.49	22.07	25.93	21.84	17.32	22.89	32.7	51.46	8.72
ENSG00000059915	1.54	1.13	1.07	0.91	1.1	1.39	1.16	1.21	1.03	1.37	0.73	0.5	0.26	0.33	0.8	0.3	0.2	0.65	0.61	0.08
ENSG00000060069	9.28	8.36	11.83	14.14	16.66	15.56	7.58	8.24	13.26	14.39	7.05	4.04	4.23	4.17	4.73	3.16	2.74	5.32	5.57	2.05
ENSG00000060138	110.83	69.83	104.93	125.1	181.03	225.49	94.91	100.04	162.67	158.29	105.55	177.25	128.89	296.85	281.16	244.44	192.31	130.23	77.27	303.6
ENSG00000060140	0.28	0.46	0.36	0.58	4.02	1.07	0.67	1.42	0.17	2.2	0.49	0.56	0.49	1.51	1.75	1.4	0.48	0.73	0.49	0.81
ENSG00000060237	12.07	13.91	23.06	21.27	11.1	9.69	31.59	16.11	8.27	13.95	17.96	11.33	6.54	25.69	31.99	7.86	7.38	12.08	7.98	17.96
ENSG00000060303	0.0	0.0	0.0	0.0	0.0	0.0	0.0	0.0	0.0	0.0	0.0	0.0	0.0	0.0	0.0	0.0	0.0	0.0	0.0	0.0
ENSG00000060339	45.02	23.67	44.52	37.18	50.65	65.57	32.61	26.63	23.97	46.16	18.32	10.39	5.3	6.26	17.48	7.47	8.52	13.16	9.04	4.87
ENSG00000060491	26.97	37.85	40.22	21.0	10.89	24.87	29.05	28.14	17.71	28.81	25.13	10.61	10.21	9.89	10.05	9.23	10.47	18.57	19.16	3.46
ENSG00000060558	77.9	13.32	26.73	44.63	109.48	51.63	29.43	14.18	23.96	52.59	6.14	3.65	2.84	2.55	5.29	2.2	2.5	6.36	4.89	0.91
ENSG00000060566	0.14	0.0	0.0	0.02	0.04	0.0	0.04	0.01	0.01	0.0	0.0	0.0	0.0	0.01	0.07	0.0	0.0	0.01	0.01	0.0
ENSG00000060642	6.59	8.0	11.79	18.14	15.31	14.4	10.64	7.31	7.31	10.74	5.34	3.48	3.92	2.23	5.94	2.81	2.31	4.29	4.34	1.0
ENSG00000060656	0.1	0.0	0.26	0.12	0.43	0.11	0.36	0.17	0.01	0.03	0.05	0.02	0.01	0.0	0.06	0.0	0.0	0.22	0.08	0.04
ENSG00000060688	31.11	21.57	37.93	39.72	24.74	38.35	32.65	29.59	33.18	37.1	16.93	14.32	14.09	9.69	19.72	7.98	7.1	14.16	15.84	4.47
ENSG00000060709	0.0	0.0	0.0	0.0	0.0	0.0	0.0	0.0	0.0	0.0	0.01	0.04	0.02	0.09	0.0	0.01	0.0	0.02	0.01	0.0
ENSG00000060718	0.09	0.0	0.09	0.0	0.08	0.01	0.0	0.05	0.0	0.0	0.0	0.04	0.01	0.07	0.42	0.0	0.01	0.09	0.0	0.0
ENSG00000060749	5.51	2.39	6.6	4.01	2.83	4.08	2.28	2.57	2.03	6.05	1.19	0.58	0.28	0.38	0.64	0.25	0.42	1.5	0.58	0.15
ENSG00000060762	37.06	35.44	48.73	38.98	64.67	42.46	53.88	39.29	47.96	41.71	24.22	16.95	11.92	8.99	25.66	9.94	10.94	19.54	18.26	4.99
ENSG00000060971	65.87	78.95	74.51	76.72	44.79	78.95	82.1	51.92	59.23	65.94	53.82	29.43	30.86	18.28	25.17	29.91	22.34	31.49	52.26	7.62
ENSG00000060982	12.53	3.8	4.88	0.69	3.15	10.24	9.94	3.61	1.63	16.55	0.75	0.53	0.2	1.08	0.65	0.38	0.24	1.03	0.55	0.25
ENSG00000061273	23.73	18.36	21.64	18.53	7.18	28.0	31.7	16.18	6.47	27.21	19.05	8.05	5.72	6.29	10.28	7.91	6.78	12.05	12.0	2.03
ENSG00000061337	0.02	0.0	0.01	0.04	0.03	0.03	0.0	0.01	0.01	0.0	0.03	0.01	0.02	0.0	0.01	0.01	0.01	0.0	0.0	0.0
ENSG00000061455	0.01	0.0	0.02	0.0	0.0	0.0	0.01	0.0	0.0	0.0	0.0	0.0	0.0	0.01	0.01	0.0	0.0	0.0	0.0	0.0
ENSG00000061492	0.0	0.0	0.0	0.0	0.0	0.0	0.05	0.0	0.0	0.0	0.0	0.0	0.0	0.0	0.0	0.0	0.0	0.0	0.0	0.0
ENSG00000061656	1.12	0.92	2.96	1.81	3.62	0.21	1.21	3.94	3.23	0.83	1.34	0.61	1.74	0.35	8.33	0.75	0.35	1.06	0.76	0.3
ENSG00000061676	0.19	0.15	0.42	0.07	0.04	0.28	0.83	1.07	0.06	0.19	0.38	0.36	0.09	0.42	0.82	0.13	0.43	0.7	0.15	0.05
ENSG00000061794	24.71	15.61	32.3	25.26	32.26	34.6	22.21	21.84	19.41	35.25	9.7	5.85	3.29	4.52	6.79	3.69	4.41	7.89	7.21	1.45
ENSG00000061918	9.29	0.87	5.3	2.99	2.9	8.65	12.1	2.94	0.2	6.71	2.06	1.19	0.54	0.74	3.62	0.85	1.36	3.72	0.93	0.28
ENSG00000061936	20.28	11.27	20.01	17.55	13.81	22.77	16.5	11.55	10.2	19.15	10.53	5.35	3.6	4.95	7.11	3.77	4.0	7.12	7.4	2.06
ENSG00000061938	20.67	19.12	21.25	19.34	13.96	19.07	18.08	17.3	13.12	25.81	19.07	10.51	6.9	8.08	9.41	7.15	5.0	12.02	14.18	3.66
ENSG00000061987	13.56	8.28	14.9	12.6	11.3	13.35	10.98	6.58	5.52	17.78	7.13	4.32	1.88	2.32	5.03	2.08	2.99	5.51	3.46	1.02
ENSG00000062038	0.15	0.01	0.0	0.0	0.01	0.06	0.05	0.0	0.0	0.02	0.13	0.07	0.0	0.0	0.01	0.03	0.0	0.01	0.13	0.0
ENSG00000062096	0.05	0.0	0.0	0.0	0.0	0.0	0.0	0.0	0.0	0.0	0.0	0.0	0.0	0.0	0.0	0.0	0.0	0.0	0.0	0.0
ENSG00000062194	54.28	41.4	55.02	69.14	51.97	63.85	76.2	37.68	49.26	59.6	38.69	20.46	16.87	19.55	27.31	15.91	16.16	30.71	29.59	7.36
ENSG00000062282	1.04	23.87	5.29	0.84	2.39	0.95	19.12	11.69	3.36	3.43	22.71	5.19	5.19	6.62	6.85	7.53	9.33	7.29	12.55	2.6
ENSG00000062370	0.01	0.06	1.24	1.25	0.21	1.11	2.32	0.15	0.94	0.61	0.31	0.1	0.06	0.04	0.15	0.06	0.04	0.29	0.16	0.02
ENSG00000062485	76.66	67.2	92.67	120.07	61.83	99.54	54.58	63.75	32.85	87.51	49.68	23.05	17.16	15.54	26.16	13.94	13.18	26.6	26.65	4.98
ENSG00000062524	4.11	6.2	1.22	0.67	38.75	21.19	0.36	0.65	0.7	7.32	1.0	0.98	0.38	0.72	1.27	0.68	0.44	1.13	1.45	0.03
ENSG00000062582	34.64	33.65	45.03	58.56	43.36	60.14	23.16	51.23	50.12	47.36	22.46	18.35	21.01	9.34	33.48	11.69	11.63	22.19	26.47	6.34
ENSG00000062598	20.99	15.44	24.1	11.56	17.66	24.73	32.48	12.66	8.19	22.98	13.88	5.91	6.27	5.49	5.3	6.94	5.46	7.8	7.83	1.4
ENSG00000062650	21.87	17.03	26.87	22.54	20.47	23.13	27.13	16.92	14.5	25.89	14.9	8.67	5.54	6.59	12.16	6.05	5.46	11.59	8.74	2.54
ENSG00000062716	82.57	120.15	107.72	40.73	68.22	54.21	284.68	45.94	32.07	97.77	93.01	19.6	13.26	23.35	14.78	26.87	35.0	39.28	34.39	5.81
ENSG00000062725	8.22	3.97	7.38	4.84	5.58	6.7	7.06	3.0	3.73	7.77	2.55	1.29	0.81	1.08	1.7	0.87	1.22	2.1	1.55	0.45
ENSG00000062822	9.78	7.71	16.15	16.8	13.16	15.3	9.31	16.36	23.12	15.79	7.8	6.78	7.03	3.34	13.54	3.21	3.17	7.29	9.01	2.59
ENSG00000063015	0.08	0.0	0.08	0.05	0.08	0.15	0.08	0.0	0.06	0.0	0.0	0.0	0.04	0.0	0.0	0.0	0.04	0.0	0.0	0.0
ENSG00000063046	222.62	172.78	245.51	168.97	314.66	151.37	122.99	124.55	72.54	263.03	79.35	39.32	26.23	28.79	49.67	21.26	30.69	58.87	45.17	9.72
ENSG00000063127	0.82	0.72	0.03	0.58	0.0	0.54	2.0	0.45	1.03	0.67	0.64	0.86	0.89	0.15	0.37	0.3	0.04	0.35	2.0	0.03
ENSG00000063169	1.72	0.99	1.41	2.11	1.14	1.53	1.64	0.88	0.97	1.23	1.29	0.42	0.31	0.51	0.54	0.32	0.5	0.77	0.55	0.18
ENSG00000063176	2.81	2.26	3.89	2.89	3.67	5.19	3.22	2.5	2.3	2.96	1.3	1.02	0.55	0.66	0.96	0.45	0.52	1.63	1.2	0.24
ENSG00000063177	2272.17	1272.96	1729.86	2283.74	2622.24	2475.04	1102.46	1489.44	1503.65	2538.68	730.62	493.82	551.47	339.92	678.51	362.16	371.39	595.1	866.83	146.63
ENSG00000063180	0.8	4.13	1.47	1.07	1.87	6.94	3.68	1.63	0.18	1.8	3.06	1.02	0.78	0.25	0.97	1.84	1.16	0.63	0.53	0.21
ENSG00000063241	11.39	6.58	16.74	16.17	20.93	23.48	7.37	13.47	21.7	17.57	5.17	5.58	4.46	1.88	8.13	3.09	2.26	6.94	6.86	2.07
ENSG00000063244	76.72	48.64	87.66	79.75	62.49	90.44	78.34	53.7	52.06	86.9	39.59	23.87	15.27	14.48	29.57	14.22	15.13	30.27	29.22	6.47
ENSG00000063245	20.09	22.57	23.73	16.42	13.38	17.36	29.89	18.09	9.17	17.24	10.32	5.43	4.38	3.4	8.27	2.99	3.47	8.81	10.23	2.57
ENSG00000063322	11.13	7.45	10.47	8.25	8.06	11.63	9.8	5.97	5.43	10.75	5.81	3.1	1.98	2.45	3.53	1.88	2.52	4.01	4.67	1.07
ENSG00000063438	0.22	0.0	0.04	0.02	0.15	0.04	0.26	0.0	0.02	0.25	0.06	0.02	0.09	0.01	0.13	0.02	0.04	0.05	0.06	0.0
ENSG00000063515	0.0	0.0	0.0	0.0	0.0	0.0	0.0	0.0	0.0	0.0	0.0	0.0	0.0	0.0	0.0	0.0	0.0	0.0	0.0	0.0
ENSG00000063587	0.96	1.04	2.62	1.99	1.07	3.8	1.25	2.09	0.67	1.86	0.77	0.35	0.12	0.29	0.61	0.27	0.25	0.84	0.46	0.1
ENSG00000063601	8.23	4.51	4.79	3.45	4.39	2.58	3.89	4.08	2.12	7.71	5.61	1.81	0.65	1.54	1.19	0.99	1.49	3.7	1.89	0.36
ENSG00000063660	0.48	0.22	0.3	0.41	0.15	0.27	0.09	0.15	0.0	0.63	0.01	0.07	0.01	0.01	0.11	0.02	0.14	0.16	0.01	0.0
ENSG00000063761	3.16	2.37	5.82	5.96	3.54	4.75	3.14	2.36	2.51	3.71	1.53	1.3	1.3	0.71	3.38	0.81	0.69	1.58	1.63	0.56
ENSG00000063854	26.13	26.67	30.1	47.0	23.0	17.5	33.24	41.76	23.4	16.98	42.57	57.93	39.72	74.93	137.12	49.21	40.32	38.57	32.09	76.84
ENSG00000063978	23.37	16.81	27.13	21.72	22.32	23.05	23.02	16.15	12.93	27.5	15.16	7.18	4.29	6.25	9.25	4.67	6.67	11.46	10.42	1.74
ENSG00000064012	47.24	32.63	30.78	31.25	25.68	55.23	66.15	17.13	17.07	54.98	48.68	16.27	7.7	13.79	10.09	10.38	22.23	19.62	20.11	3.55
ENSG00000064042	0.06	0.0	0.18	0.06	0.0	0.08	0.21	0.3	0.02	0.02	0.06	0.05	0.04	0.04	0.27	0.01	0.06	0.32	0.01	0.02
ENSG00000064102	18.82	10.74	18.46	31.51	51.15	35.72	23.8	16.07	28.61	32.0	6.89	5.85	5.64	3.83	7.93	4.23	4.96	7.9	8.13	2.42
ENSG00000064115	48.5	27.09	102.89	86.71	187.42	272.96	57.16	31.46	103.37	56.93	19.42	9.0	7.47	5.82	12.04	5.48	6.86	20.36	11.3	2.71
ENSG00000064195	0.02	0.0	0.0	0.02	0.04	0.0	0.0	0.03	0.0	0.0	0.0	0.0	0.0	0.0	0.0	0.0	0.0	0.02	0.0	0.0
ENSG00000064199	1.09	1.29	1.12	1.01	1.45	1.27	1.13	1.98	0.23	0.59	0.86	0.79	0.48	0.41	1.35	0.39	0.22	0.69	0.7	0.41
ENSG00000064201	35.74	15.31	33.9	33.66	8.37	0.53	20.56	18.85	24.71	14.32	23.07	16.89	16.42	6.25	16.28	12.26	13.44	11.58	28.58	2.96
ENSG00000064205	0.0	0.0	0.07	0.03	0.18	0.0	0.04	0.06	0.0	0.0	0.0	0.04	0.0	0.0	0.0	0.0	0.0	0.0	0.0	0.0
ENSG00000064218	0.0	0.0	0.04	0.0	0.0	0.0	0.0	0.0	0.0	0.0	0.0	0.0	0.0	0.0	0.0	0.0	0.0	0.0	0.0	0.0
ENSG00000064225	13.66	17.18	27.7	18.0	33.31	22.86	19.74	10.74	6.9	20.11	10.3	2.95	2.0	2.91	2.81	3.19	3.85	5.14	5.07	0.72
ENSG00000064270	0.25	4.02	0.07	0.02	0.19	0.05	7.1	2.59	0.54	0.04	5.26	3.06	2.92	0.61	1.71	3.56	1.08	0.4	2.31	0.19
ENSG00000064300	0.34	0.0	0.29	0.46	0.04	0.16	0.08	1.09	0.05	0.1	0.03	0.19	0.07	0.03	1.3	0.02	0.07	0.13	0.08	0.0
ENSG00000064309	0.12	0.07	0.17	0.26	0.69	0.05	0.12	0.03	0.06	0.08	0.07	0.04	0.02	0.01	0.03	0.0	0.01	0.01	0.02	0.0
ENSG00000064313	11.08	5.55	11.59	7.37	9.3	10.78	8.86	5.2	3.5	10.74	4.81	2.32	1.07	2.16	3.45	1.11	1.84	3.05	2.03	0.67
ENSG00000064393	2.17	3.28	5.84	4.1	2.73	3.17	2.66	3.08	0.56	4.2	3.13	0.93	0.85	0.92	1.26	0.97	0.73	1.44	1.31	0.26
ENSG00000064419	16.81	14.41	23.64	19.21	20.82	20.47	11.36	14.1	13.34	20.68	15.19	6.53	5.94	5.28	7.92	5.75	5.0	9.15	9.41	1.9
ENSG00000064489	4.13	1.45	1.78	5.69	1.71	4.43	8.39	0.86	1.45	2.31	3.21	1.21	0.68	0.32	0.57	1.36	0.16	1.34	1.31	0.11
ENSG00000064490	56.09	52.29	71.72	77.55	82.51	104.97	72.38	57.7	57.95	62.02	44.51	27.4	51.71	23.55	48.19	30.77	24.28	31.85	57.39	12.9
ENSG00000064545	3.54	2.18	4.79	6.64	7.19	9.92	3.77	2.9	5.23	4.4	1.07	1.09	0.43	0.4	1.25	0.39	0.67	1.49	1.22	0.13
ENSG00000064547	10.71	29.31	16.86	16.33	8.63	24.22	27.63	16.21	11.07	10.56	33.14	15.94	15.4	12.64	11.1	22.51	12.83	16.38	34.03	5.53
ENSG00000064601	85.43	111.36	186.26	65.51	126.59	118.23	103.06	91.1	141.5	132.9	56.13	27.8	22.44	29.82	30.61	21.85	33.67	48.79	53.1	7.35
ENSG00000064607	42.51	23.34	57.16	63.77	46.4	66.22	35.84	37.4	34.49	38.73	20.18	16.48	13.55	6.89	24.6	7.96	8.76	14.13	20.68	3.28
ENSG00000064651	5.35	1.5	3.09	5.9	3.47	4.76	3.63	1.68	0.96	3.63	1.22	0.52	0.46	0.4	0.75	0.26	0.34	0.95	0.73	0.11
ENSG00000064652	4.15	1.6	4.08	1.66	4.09	0.63	2.72	5.74	0.42	1.25	1.56	0.96	0.77	2.83	2.25	0.65	0.79	1.75	0.99	0.55
ENSG00000064655	0.04	0.0	0.06	0.02	0.0	0.04	0.02	0.19	0.0	0.0	0.13	0.04	0.02	0.0	0.27	0.09	0.0	0.06	0.0	0.01
ENSG00000064666	67.43	160.48	72.0	81.0	80.8	100.35	238.69	80.8	77.51	134.9	187.8	71.72	68.99	67.22	56.89	72.91	61.77	85.28	130.37	18.36
ENSG00000064687	22.92	29.56	26.08	27.96	4.11	2.47	20.57	25.88	22.16	11.52	27.61	20.43	22.82	10.38	37.2	19.53	10.83	22.34	30.19	5.58
ENSG00000064692	0.04	0.0	0.69	30.07	0.21	0.0	0.56	0.04	0.0	0.58	0.05	0.01	0.0	0.02	0.06	0.0	0.0	0.09	0.0	0.02
ENSG00000064703	9.75	4.89	10.59	8.89	9.36	11.93	10.61	5.1	4.31	11.53	4.59	2.38	1.18	1.44	2.22	1.39	1.42	2.89	2.3	0.54
ENSG00000064726	24.21	16.89	27.14	19.89	21.28	37.83	30.6	15.19	14.29	36.55	12.27	6.02	4.1	5.33	8.73	4.26	5.23	9.34	7.89	2.1
ENSG00000064763	22.69	25.59	21.88	25.54	2.39	18.11	50.27	16.94	14.57	24.99	31.44	12.17	11.8	9.12	10.16	10.79	6.73	12.03	20.58	2.37
ENSG00000064787	0.02	0.27	0.16	0.0	0.01	0.01	0.09	0.09	0.08	0.11	0.14	0.08	0.02	0.06	0.01	0.05	0.06	0.08	0.02	0.02
ENSG00000064835	0.0	0.0	0.0	0.03	0.11	0.0	0.04	0.0	0.0	0.0	0.0	0.0	0.02	0.02	0.0	0.0	0.03	0.0	0.0	0.01
ENSG00000064886	0.52	0.66	1.33	1.2	0.48	1.06	1.15	4.38	2.58	1.3	2.22	2.6	1.26	2.0	8.49	0.98	3.88	4.48	1.69	0.54
ENSG00000064932	10.59	12.63	8.2	6.6	3.94	8.6	21.79	5.52	4.19	8.6	13.49	4.5	3.61	6.65	4.01	4.02	7.84	7.96	7.2	2.0
ENSG00000064933	18.22	5.84	14.53	10.67	16.01	19.16	11.03	7.07	10.16	13.59	5.4	2.7	2.65	1.78	4.13	2.03	2.49	4.02	3.13	1.06
ENSG00000064961	31.33	18.19	32.84	34.54	28.66	49.61	24.11	20.72	28.85	31.91	15.38	9.49	8.65	5.49	12.28	6.32	7.12	13.84	14.17	3.24
ENSG00000064989	13.78	1.48	2.47	2.61	0.05	0.39	10.97	1.86	0.05	2.56	0.39	0.09	0.15	0.24	0.9	0.1	0.05	0.57	0.3	0.08
ENSG00000064995	24.7	15.66	21.19	25.56	21.43	34.01	24.51	17.24	17.92	27.78	13.01	8.16	5.49	5.12	9.86	4.51	4.89	8.54	7.18	3.29
ENSG00000064999	6.71	6.1	6.58	5.94	18.02	7.32	7.59	2.9	2.86	7.66	2.63	1.22	1.41	1.35	1.49	0.89	1.05	1.58	1.34	0.28
ENSG00000065000	20.2	16.48	27.36	21.47	19.93	22.29	25.13	16.2	21.15	23.1	11.89	7.93	6.08	6.15	12.35	6.38	6.4	12.31	7.96	3.46
ENSG00000065029	15.36	7.85	12.23	12.85	12.16	18.45	7.48	7.41	7.16	12.78	7.36	2.56	2.15	1.72	3.07	2.09	2.57	4.72	4.19	0.64
ENSG00000065054	29.53	0.59	5.59	2.15	17.36	17.42	9.03	4.54	0.41	47.35	0.49	1.07	0.5	0.39	3.53	0.2	0.44	1.81	0.7	0.17
ENSG00000065057	9.84	3.2	8.11	6.41	11.93	16.22	8.71	9.16	4.08	25.33	1.79	1.91	2.4	1.39	1.99	1.68	2.06	2.02	3.34	0.57
ENSG00000065060	3.4	2.29	4.02	4.87	3.01	3.68	2.76	2.61	1.81	3.61	1.45	0.69	0.62	1.01	2.94	0.5	0.39	1.17	0.65	0.36
ENSG00000065135	13.77	14.01	14.2	8.73	10.16	12.96	24.56	10.68	6.9	15.06	12.16	4.66	3.52	4.45	4.7	3.88	4.1	6.06	6.13	1.33
ENSG00000065150	27.22	13.74	36.66	31.9	29.32	28.79	17.28	17.75	16.56	41.35	9.96	7.03	4.5	5.26	11.62	3.49	4.28	9.1	5.35	2.0
ENSG00000065154	11.65	62.56	54.65	84.16	10.77	17.33	105.56	66.76	33.47	19.72	39.34	34.63	20.43	34.65	78.93	18.78	12.73	36.15	19.65	39.76
ENSG00000065183	4.43	1.69	6.69	3.46	4.81	6.31	3.07	2.39	2.13	7.48	1.11	0.52	0.24	0.84	0.61	0.25	0.37	0.96	0.43	0.13
ENSG00000065243	15.9	11.2	14.2	10.07	11.76	17.53	13.9	6.31	4.04	18.26	10.8	3.12	1.7	3.66	5.28	2.73	3.4	6.01	3.79	1.19
ENSG00000065268	11.7	4.56	11.98	16.12	11.73	14.13	6.42	9.48	8.44	12.36	3.0	3.15	3.88	1.39	5.75	1.18	2.19	4.4	4.03	1.12
ENSG00000065308	5.74	3.61	6.07	4.15	5.33	1.98	6.28	3.46	1.91	6.61	2.34	0.82	0.45	0.52	2.26	0.53	0.72	1.52	0.96	0.11
ENSG00000065320	7.31	0.04	0.08	0.55	1.18	7.64	0.12	0.31	0.01	1.42	0.02	0.03	0.0	0.01	0.06	0.01	0.0	0.03	0.01	0.0
ENSG00000065325	0.0	0.0	0.0	0.0	0.0	0.0	0.0	0.0	0.0	0.0	0.0	0.0	0.0	0.0	0.08	0.0	0.0	0.0	0.0	0.0
ENSG00000065328	2.77	2.23	7.62	3.96	2.52	2.35	3.41	3.52	2.12	3.23	1.99	1.64	0.81	1.08	2.91	0.69	0.46	2.12	1.28	0.51
ENSG00000065357	61.89	26.01	35.23	14.27	20.75	44.13	28.13	22.68	14.89	31.45	60.76	22.55	20.48	22.49	21.37	28.14	22.49	33.9	29.62	8.16
ENSG00000065361	0.03	0.0	0.09	0.01	0.03	0.02	0.0	0.01	0.0	0.1	0.0	0.0	0.06	0.0	0.01	0.01	0.01	0.16	0.0	0.01
ENSG00000065371	0.0	0.0	0.0	0.0	0.0	0.0	0.0	0.0	0.0	0.0	0.0	0.0	0.0	0.0	0.0	0.0	0.02	0.0	0.0	0.0
ENSG00000065413	16.46	13.66	16.97	7.62	7.31	6.27	11.43	8.44	5.95	13.51	13.49	3.98	2.87	4.56	2.53	3.87	5.99	6.99	6.28	1.09
ENSG00000065427	79.62	52.63	82.65	73.98	91.44	117.31	64.21	52.59	59.29	100.36	30.43	21.75	15.37	18.82	29.76	13.59	16.92	29.52	25.74	9.46
ENSG00000065457	6.36	3.23	10.78	7.43	7.14	9.6	4.77	4.74	5.56	9.35	6.03	2.22	2.47	1.86	2.6	2.03	2.67	3.04	5.31	2.09
ENSG00000065485	7.89	5.65	16.74	6.57	50.68	7.53	10.08	12.99	22.71	9.71	4.26	3.06	2.27	1.26	5.59	1.66	1.37	4.98	3.16	0.32
ENSG00000065491	8.52	5.04	11.33	10.03	7.58	6.45	11.4	7.45	6.17	4.91	5.36	4.39	3.15	4.56	9.12	2.33	2.15	5.35	2.96	5.34
ENSG00000065518	134.88	121.64	169.94	159.38	152.35	197.85	176.71	136.22	141.88	195.11	79.37	55.91	44.83	35.81	71.85	43.85	39.97	67.03	71.44	16.86
ENSG00000065526	14.99	8.54	16.39	17.99	10.59	13.68	15.48	5.75	6.77	16.85	8.65	3.92	1.61	2.96	4.11	2.32	2.45	6.04	4.14	1.26
ENSG00000065534	3.24	1.11	2.62	0.75	0.36	1.96	5.84	2.26	0.4	1.49	1.3	1.0	0.51	1.4	2.9	0.46	1.45	3.36	0.98	0.48
ENSG00000065548	42.65	31.31	51.6	37.93	53.37	55.9	55.57	29.54	32.94	52.36	20.48	12.03	7.25	11.47	16.58	7.85	10.28	17.87	13.65	6.13
ENSG00000065559	7.77	8.56	9.03	7.51	6.76	6.8	9.16	5.38	2.14	8.56	8.5	2.77	1.73	2.83	3.33	2.48	2.81	4.22	3.54	1.3
ENSG00000065600	11.75	4.22	9.53	10.36	8.81	23.24	3.23	5.35	7.99	11.66	1.74	1.2	0.64	0.69	0.89	0.55	0.97	2.52	2.11	0.12
ENSG00000065609	0.0	0.0	0.01	0.0	0.0	0.0	0.0	0.0	0.0	0.0	0.0	0.0	0.0	0.0	0.0	0.0	0.0	0.01	0.0	0.0
ENSG00000065613	10.19	11.19	13.68	8.92	7.53	12.35	17.26	7.68	6.36	14.35	12.1	3.94	2.67	4.74	5.66	3.22	3.23	5.62	4.85	1.19
ENSG00000065615	16.13	25.15	29.45	12.15	9.95	39.64	37.6	17.24	11.3	30.05	25.3	5.31	3.97	5.46	6.23	5.88	6.47	10.35	10.32	1.37
ENSG00000065618	0.91	57.56	20.49	1.43	0.18	2.52	86.1	34.51	49.37	5.89	85.01	38.46	70.97	16.67	38.38	35.3	15.54	32.44	95.05	10.97
ENSG00000065621	0.07	0.11	0.08	0.37	0.51	0.09	0.18	0.67	0.12	0.63	0.09	0.16	0.12	0.16	0.08	0.01	0.13	0.27	0.05	0.08
ENSG00000065665	7.45	1.5	4.46	6.08	4.58	11.47	3.12	1.99	2.74	6.76	2.08	0.99	0.37	0.36	1.11	0.91	0.97	1.6	0.88	0.2
ENSG00000065675	9.22	1.14	4.07	4.94	6.34	12.52	8.85	2.87	3.51	11.12	3.29	1.91	0.95	1.51	2.02	1.0	2.86	2.97	2.04	0.38
ENSG00000065717	1.48	0.05	0.38	0.13	0.41	0.29	0.1	0.67	0.05	0.13	0.63	0.45	0.24	0.24	0.43	0.11	0.23	0.93	0.4	0.05
ENSG00000065802	10.89	12.21	13.83	22.63	10.98	12.08	10.41	19.74	8.35	8.21	6.5	6.53	5.53	2.98	11.59	4.42	3.59	4.36	7.97	3.16
ENSG00000065809	37.62	100.99	146.57	63.02	23.67	71.96	98.9	77.2	42.43	60.44	91.04	25.97	19.3	21.39	26.82	17.5	20.91	41.89	39.25	6.41
ENSG00000065833	2.78	1.63	1.32	0.05	1.75	0.2	4.86	2.13	0.19	0.95	0.42	0.51	0.12	0.19	0.66	0.16	0.26	1.6	0.22	0.07
ENSG00000065882	36.05	52.0	67.42	33.5	26.32	83.77	45.89	53.61	35.32	47.82	30.64	16.4	17.24	14.97	14.81	20.96	14.59	29.56	42.18	2.89
ENSG00000065883	19.51	11.36	20.3	15.07	14.58	16.76	8.74	8.49	6.91	18.01	10.25	3.62	2.31	3.27	4.08	2.7	3.49	6.05	4.63	1.0
ENSG00000065911	25.03	25.81	47.3	20.02	106.65	41.52	49.22	23.6	39.57	34.01	10.07	7.67	4.87	11.81	27.29	4.59	5.56	10.84	7.21	3.39
ENSG00000065923	9.31	0.51	2.51	2.44	0.74	6.66	1.84	1.57	0.75	11.3	0.75	0.43	0.3	0.49	0.33	0.25	0.16	1.61	0.98	0.06
ENSG00000065970	8.0	5.21	8.45	7.41	5.35	5.38	9.7	3.8	2.25	7.08	6.39	2.4	1.77	2.3	4.5	1.7	1.58	2.8	2.9	1.18
ENSG00000065978	493.53	421.77	775.63	617.27	890.13	865.2	649.67	531.79	924.99	834.22	329.32	278.18	224.01	242.5	425.55	227.56	207.1	265.91	270.55	113.45
ENSG00000065989	0.58	1.88	2.39	0.51	0.22	2.99	0.39	0.67	0.14	1.25	0.75	0.26	0.08	0.21	0.35	0.08	0.38	0.63	0.36	0.07
ENSG00000066027	27.28	46.94	36.28	23.37	17.72	27.81	21.52	24.55	16.23	38.6	49.07	21.07	15.88	21.29	15.86	21.33	18.29	26.37	28.65	5.0
ENSG00000066032	0.02	0.0	0.0	0.0	0.0	0.34	0.0	0.0	0.0	0.0	0.0	0.0	0.0	0.0	0.0	0.0	0.02	0.0	0.01	0.0
ENSG00000066044	28.66	16.24	33.83	25.13	30.09	39.69	26.16	19.15	14.27	34.33	11.45	5.08	3.53	3.05	8.51	2.6	2.74	8.41	5.41	1.37
ENSG00000066056	1.61	0.93	2.12	6.4	3.89	3.98	1.81	0.75	0.64	4.0	0.12	0.14	0.08	0.03	0.62	0.05	0.04	0.35	0.09	0.01
ENSG00000066084	7.9	4.76	7.92	4.53	4.54	9.12	6.66	3.4	2.08	7.76	4.64	1.44	0.85	1.53	1.19	1.27	1.41	2.88	1.53	0.35
ENSG00000066117	21.34	8.55	15.22	19.08	17.75	28.62	19.34	8.31	6.62	21.0	9.3	4.33	3.52	3.99	5.85	3.29	3.57	7.35	6.93	1.21
ENSG00000066135	14.61	9.88	16.57	14.74	19.43	17.67	12.88	7.36	6.99	12.98	6.59	2.44	1.28	2.14	3.49	1.51	2.27	4.18	2.91	0.79
ENSG00000066136	26.63	36.3	36.66	24.41	26.15	35.54	45.73	22.28	16.5	33.1	25.09	10.32	9.4	10.25	11.41	8.5	8.73	15.07	14.4	2.89
ENSG00000066185	0.53	0.14	1.41	0.33	2.43	3.23	1.29	0.34	0.9	0.67	0.35	0.09	0.05	0.04	0.29	0.0	0.1	0.39	0.2	0.05
ENSG00000066230	0.47	0.2	0.25	0.58	0.77	0.52	0.37	0.22	0.22	0.79	0.25	0.1	0.04	0.12	0.12	0.07	0.12	0.1	0.08	0.02
ENSG00000066248	0.0	0.0	0.0	0.2	0.34	0.1	0.0	0.28	0.0	0.0	0.01	0.0	0.01	0.0	0.0	0.0	0.0	0.0	0.0	0.0
ENSG00000066279	3.92	4.71	11.11	6.8	4.11	4.51	7.49	9.95	3.47	3.88	5.73	3.79	2.34	3.19	11.04	1.87	1.46	6.2	2.85	2.01
ENSG00000066294	11.92	7.27	20.29	7.4	3.1	7.63	11.6	8.14	6.01	16.37	3.74	1.59	0.59	0.89	1.61	0.52	1.59	2.83	1.41	0.18
ENSG00000066322	47.79	46.93	57.81	54.3	39.86	56.73	84.03	47.99	43.63	57.12	38.41	27.75	20.25	21.6	60.87	20.22	17.82	32.49	29.69	11.23
ENSG00000066336	117.28	247.67	204.01	126.4	41.53	138.34	322.41	132.04	152.21	163.1	202.64	80.67	86.69	82.16	54.96	100.0	92.21	116.9	187.74	25.35
ENSG00000066379	35.56	37.81	42.54	64.3	77.7	68.85	61.94	36.14	44.49	57.0	19.61	16.82	17.43	9.87	17.18	12.08	12.52	20.46	25.84	4.44
ENSG00000066382	0.02	0.16	0.84	0.02	0.0	0.14	0.92	0.12	0.09	0.08	0.19	0.13	0.14	0.05	0.26	0.08	0.0	0.94	0.26	0.01
ENSG00000066405	0.0	0.02	0.15	0.07	0.0	0.0	0.03	0.04	0.07	0.0	0.08	0.03	0.04	0.02	0.08	0.04	0.02	0.01	0.08	0.0
ENSG00000066422	12.6	10.23	16.81	11.68	11.18	11.92	12.41	7.95	7.06	13.67	7.78	4.07	2.67	2.86	4.25	2.92	3.5	4.79	3.83	0.95
ENSG00000066427	13.73	8.1	16.13	10.81	13.55	18.06	19.36	8.76	5.35	16.18	5.69	2.1	1.68	2.69	4.06	2.47	2.16	3.58	5.56	1.07
ENSG00000066455	11.13	10.2	15.36	11.66	14.02	19.82	14.37	10.2	11.49	14.87	9.35	4.02	3.57	2.94	5.95	3.53	2.67	6.07	6.13	1.91
ENSG00000066468	0.05	0.09	0.11	0.07	0.04	0.0	1.27	1.81	0.03	0.62	0.14	0.08	0.02	0.06	0.13	0.03	0.19	0.13	0.06	0.04
ENSG00000066557	7.67	4.34	8.33	5.93	8.06	8.38	6.43	4.77	3.06	10.64	3.92	2.03	0.85	1.39	2.75	0.89	1.52	2.36	1.22	0.49
ENSG00000066583	12.04	5.77	12.16	11.14	9.97	7.76	6.1	9.31	7.31	16.09	4.28	3.95	2.19	2.53	6.37	1.95	2.59	4.31	3.25	1.06
ENSG00000066629	0.01	0.0	0.4	0.0	0.0	0.0	0.57	0.1	0.02	0.05	0.01	0.06	0.01	0.09	0.14	0.01	0.0	0.08	0.0	0.11
ENSG00000066651	6.7	3.04	7.3	8.73	7.88	8.63	5.3	4.06	4.82	9.42	2.17	1.46	0.56	0.71	1.35	0.67	0.91	1.29	1.03	0.2
ENSG00000066654	14.86	6.24	16.77	15.23	11.71	21.58	11.09	7.78	3.56	16.9	5.95	3.23	1.76	2.23	6.61	1.73	2.91	5.19	3.02	1.07
ENSG00000066697	1.4	1.69	4.57	8.85	8.1	5.41	6.73	5.2	2.72	5.39	3.45	2.37	1.83	2.57	4.76	1.67	2.22	3.32	2.72	0.88
ENSG00000066735	0.03	0.14	0.05	0.79	1.48	0.29	1.01	0.64	0.13	0.34	0.17	0.87	0.58	0.23	1.98	0.35	0.1	0.4	0.08	0.28
ENSG00000066739	4.98	2.04	4.47	3.38	3.35	2.49	3.39	1.61	1.17	3.6	2.49	1.03	0.62	1.44	3.06	0.51	0.58	1.23	0.66	0.7
ENSG00000066777	21.5	32.66	29.35	35.86	65.28	35.38	71.97	24.26	21.03	33.65	37.66	13.88	12.21	12.23	13.69	12.48	11.12	16.22	18.58	3.4
ENSG00000066813	0.0	0.09	0.0	0.0	0.09	0.03	0.21	0.08	0.08	0.54	0.25	0.0	0.0	0.0	0.02	0.0	0.0	0.04	0.05	0.01
ENSG00000066827	3.94	1.66	2.36	3.92	4.1	3.11	3.16	2.49	1.56	5.47	1.31	1.49	0.43	1.04	1.49	0.76	0.47	1.97	1.9	0.51
ENSG00000066855	7.25	5.24	11.96	7.41	16.51	10.62	11.7	4.89	6.07	9.01	4.14	2.07	1.5	1.23	3.33	1.23	1.28	3.26	1.69	0.7
ENSG00000066923	6.09	1.67	1.97	1.46	3.93	6.23	1.43	2.24	0.75	3.08	3.16	1.6	3.21	0.93	2.57	1.93	0.61	2.36	2.68	0.33
ENSG00000066926	18.25	13.52	17.72	64.54	11.85	13.6	24.79	40.06	20.88	10.02	37.26	42.86	24.05	82.17	88.63	16.85	11.49	38.35	19.69	52.08
ENSG00000066933	2.07	1.13	2.81	2.22	3.72	3.57	1.39	1.25	1.36	4.73	0.76	0.36	0.24	0.24	0.67	0.18	0.28	0.56	0.32	0.1
ENSG00000067048	45.88	0.0	0.0	20.68	32.03	0.9	23.46	0.0	0.0	36.41	16.2	7.34	0.0	0.0	11.02	3.89	5.2	0.0	0.0	2.19
ENSG00000067057	60.68	9.39	26.17	14.35	23.83	57.65	22.87	11.45	21.18	76.69	3.42	3.76	1.35	2.0	3.05	2.54	3.58	4.49	4.39	0.45
ENSG00000067064	26.0	27.29	31.23	16.1	25.09	67.14	48.81	18.87	33.21	27.51	26.65	11.1	12.46	8.31	11.33	13.07	10.67	12.52	13.81	3.63
ENSG00000067066	45.28	52.54	49.51	35.99	26.83	65.36	80.7	39.61	34.54	61.39	46.57	20.52	21.02	28.29	25.23	15.52	20.05	37.09	30.89	11.68
ENSG00000067082	55.38	32.32	27.34	14.68	51.39	72.06	66.81	16.27	5.35	44.77	39.31	11.7	7.06	14.64	8.77	14.25	14.39	18.06	14.49	3.65
ENSG00000067113	0.99	0.87	1.88	2.73	0.34	4.71	0.93	1.23	0.46	1.11	0.39	0.47	0.24	0.19	2.28	0.16	0.44	0.6	0.34	0.08
ENSG00000067141	0.4	1.57	1.14	1.98	1.75	0.04	2.26	0.83	0.44	0.16	1.71	0.45	1.39	0.17	0.58	1.33	0.28	1.49	0.76	0.07
ENSG00000067167	90.29	46.96	83.47	41.38	118.56	72.84	91.19	46.42	59.74	72.04	32.78	15.9	8.67	13.11	24.84	7.79	13.98	30.25	16.4	4.21
ENSG00000067177	0.07	0.1	0.4	0.25	0.02	0.05	0.45	0.51	0.26	0.01	0.17	0.14	0.07	0.08	0.2	0.05	0.06	0.6	0.06	0.01
ENSG00000067182	83.86	97.79	90.27	56.32	75.57	101.15	209.04	49.69	54.79	103.91	59.71	19.46	14.34	21.17	17.62	15.57	29.86	38.73	36.82	6.48
ENSG00000067191	1.86	1.01	1.93	0.36	0.45	0.53	1.05	0.93	0.3	3.03	0.62	0.16	0.1	0.17	0.25	0.25	0.3	0.98	0.36	0.02
ENSG00000067208	1.8	3.24	4.39	1.85	1.28	1.98	3.4	1.83	1.04	2.74	1.48	0.44	0.28	0.37	0.54	0.42	0.41	0.81	0.67	0.16
ENSG00000067221	1.54	1.32	2.88	2.88	2.46	2.02	3.19	2.81	1.96	2.43	1.39	0.98	0.93	0.59	1.94	0.76	0.6	0.79	1.71	0.22
ENSG00000067225	242.79	604.97	712.67	295.83	143.9	209.69	509.21	484.11	397.9	474.95	297.56	143.33	141.32	90.74	135.43	112.76	97.13	181.63	238.82	27.82
ENSG00000067248	9.55	7.37	9.95	8.31	6.26	6.98	6.93	5.93	3.38	8.67	4.58	3.1	1.62	3.2	4.58	1.65	1.78	3.27	2.64	1.76
ENSG00000067334	25.2	17.35	26.05	34.58	27.66	28.87	30.67	22.8	24.59	31.55	13.09	10.81	10.29	5.01	11.71	8.77	6.52	10.33	18.3	3.77
ENSG00000067365	6.65	13.81	10.33	11.97	6.05	8.52	9.05	9.62	4.49	6.52	10.35	4.7	4.83	10.91	9.55	3.91	4.2	6.13	6.51	5.05
ENSG00000067369	13.32	1.9	9.41	8.86	19.28	17.34	8.58	2.88	4.27	11.98	4.0	1.62	0.94	0.68	1.3	1.11	0.99	2.27	2.26	0.55
ENSG00000067445	0.12	0.36	0.42	1.32	0.82	2.47	2.06	0.98	0.24	0.03	0.44	0.17	0.31	0.11	0.24	0.08	0.05	0.54	0.26	0.02
ENSG00000067533	2.3	0.93	3.47	3.43	2.78	3.99	1.11	1.87	2.05	3.71	0.97	0.78	0.49	0.53	1.32	0.43	0.4	0.99	0.78	0.38
ENSG00000067560	418.39	486.92	523.7	284.49	301.94	462.05	666.36	385.16	258.68	548.68	311.73	135.2	110.98	104.78	141.54	125.73	124.19	195.28	210.2	35.36
ENSG00000067596	13.25	10.96	19.08	15.18	10.72	12.97	13.79	11.32	11.16	16.07	8.72	4.18	5.35	3.4	7.53	3.05	3.44	7.73	7.47	1.84
ENSG00000067601	0.0	0.0	0.0	0.0	0.0	0.0	0.0	0.0	0.0	0.0	0.0	0.0	0.0	0.0	0.0	0.0	0.0	0.0	0.0	0.0
ENSG00000067606	0.28	2.46	1.28	4.03	0.57	0.25	7.6	2.01	3.32	0.85	3.7	1.1	1.69	0.89	1.19	2.13	1.82	1.52	3.25	0.35
ENSG00000067646	5.95	0.07	0.0	5.0	4.24	0.2	4.55	0.0	0.0	4.61	2.87	1.14	0.0	0.05	2.25	0.65	0.72	0.0	0.0	0.63
ENSG00000067704	29.37	18.18	29.37	16.96	21.35	28.37	10.37	16.9	11.61	32.66	11.94	5.48	3.82	4.27	6.72	4.42	4.58	7.86	6.59	1.26
ENSG00000067715	0.01	0.19	0.0	0.01	0.0	0.0	0.58	0.01	0.02	0.0	0.03	0.07	0.0	0.01	0.03	0.0	0.01	0.02	0.03	0.0
ENSG00000067798	1.34	0.19	0.99	0.64	1.22	0.73	7.02	0.33	0.45	1.04	0.6	0.09	0.0	0.51	0.25	0.17	0.17	0.37	0.12	0.06
ENSG00000067829	35.09	30.72	39.6	27.27	25.49	33.26	43.51	21.75	25.87	35.9	15.08	10.16	9.67	6.89	12.64	8.59	7.54	12.62	16.58	3.6
ENSG00000067836	16.14	20.9	74.1	4.55	32.71	22.91	33.42	30.23	12.0	25.66	26.78	17.07	19.98	10.83	23.61	12.98	8.41	15.36	26.78	7.07
ENSG00000067840	0.23	0.13	0.27	0.2	0.13	0.34	0.28	1.18	0.26	0.17	1.44	1.25	0.23	0.44	0.75	0.39	0.43	0.32	1.59	0.09
ENSG00000067842	0.02	0.0	0.0	0.01	0.16	0.14	0.0	0.0	0.02	0.04	0.0	0.0	0.0	0.0	0.01	0.0	0.0	0.0	0.0	0.0
ENSG00000067900	22.23	22.13	32.0	13.56	19.27	22.67	30.01	12.66	8.27	26.51	20.28	5.38	3.31	4.75	5.86	4.08	4.55	9.06	6.78	1.15
ENSG00000067955	32.57	23.91	41.56	30.23	28.21	35.85	24.74	25.36	17.1	15.56	17.23	7.11	5.24	5.18	6.19	5.4	5.83	9.89	9.33	1.11
ENSG00000067992	3.64	5.39	5.72	3.48	1.73	1.87	8.03	3.69	1.93	3.44	5.17	2.01	1.73	1.48	2.3	2.07	1.65	2.79	3.31	0.55
ENSG00000068001	1.68	5.09	7.12	2.23	4.67	15.79	10.91	2.82	3.07	7.7	1.43	1.08	1.03	0.49	1.96	0.74	0.74	2.41	1.3	0.28
ENSG00000068024	5.83	9.72	14.34	6.68	4.93	14.92	9.38	8.01	5.93	7.54	8.02	2.97	2.75	2.12	3.5	2.75	2.35	4.7	4.48	0.88
ENSG00000068028	41.75	28.53	53.66	73.91	48.55	61.56	32.71	36.75	43.78	51.0	23.87	13.67	11.33	7.99	16.85	8.91	12.3	15.21	22.77	2.76
ENSG00000068078	0.09	0.01	0.15	0.89	5.52	0.11	0.72	0.57	0.04	0.17	0.29	0.22	0.22	0.13	1.74	0.13	0.05	0.32	0.14	0.12
ENSG00000068079	32.93	41.16	32.42	21.95	10.35	52.91	29.8	28.05	28.76	30.69	23.49	12.94	12.59	24.11	12.1	11.3	15.5	33.35	25.11	4.47
ENSG00000068097	7.64	2.16	8.01	4.27	4.06	5.72	5.93	2.44	3.89	4.95	1.88	0.82	0.47	0.61	1.08	0.58	0.61	1.48	1.15	0.19
ENSG00000068120	29.15	17.4	33.53	30.5	25.4	31.37	26.79	23.23	25.88	26.43	15.51	11.19	9.89	5.45	17.36	8.75	6.43	13.01	15.25	3.99
ENSG00000068137	2.33	0.65	0.5	3.54	0.34	0.46	1.71	2.5	0.24	0.96	0.75	1.05	2.44	0.82	7.56	1.48	0.31	1.02	0.82	0.74
ENSG00000068305	15.16	11.25	11.17	8.48	13.27	10.24	10.27	6.99	3.37	30.65	7.1	1.92	1.45	2.05	2.3	1.77	1.78	4.4	2.81	0.67
ENSG00000068308	27.19	19.04	18.22	29.34	18.99	24.14	28.53	16.92	15.95	24.09	21.12	12.63	7.99	13.74	23.75	9.21	9.91	15.09	15.28	9.01
ENSG00000068323	19.29	20.14	20.75	13.14	10.39	12.94	35.6	11.85	6.5	13.37	17.43	7.63	4.98	9.85	7.16	6.16	7.17	11.47	10.98	6.21
ENSG00000068354	2.6	2.95	3.7	4.12	5.02	5.73	4.91	1.9	1.93	4.07	2.25	1.42	1.1	1.11	1.97	0.95	1.68	2.31	1.53	1.41
ENSG00000068366	26.49	21.25	26.93	21.53	10.67	23.61	28.16	11.78	6.59	31.21	13.63	4.05	1.81	4.21	4.24	3.45	5.49	8.45	4.5	1.51
ENSG00000068383	10.86	4.76	8.16	11.27	5.58	5.92	9.29	9.18	5.55	4.66	5.96	3.1	2.37	2.09	4.23	3.07	2.22	3.37	4.76	0.87
ENSG00000068394	12.42	13.1	12.86	15.12	11.27	13.42	15.94	11.41	9.38	14.03	10.21	6.67	4.64	4.97	9.15	5.1	4.84	6.06	8.33	2.5
ENSG00000068400	24.68	19.06	27.11	27.59	22.74	29.01	24.08	16.36	12.32	25.5	17.6	8.37	5.41	6.1	9.15	6.48	6.34	10.27	10.1	2.41
ENSG00000068438	17.54	11.21	19.4	18.83	17.34	27.37	18.57	13.62	15.93	19.53	7.15	6.55	5.05	3.67	8.83	4.41	4.04	7.64	7.72	1.56
ENSG00000068489	5.47	10.71	12.06	5.59	5.07	8.72	5.72	6.05	4.98	8.4	10.67	2.37	1.72	2.39	7.08	1.39	1.25	3.12	2.34	1.13
ENSG00000068615	0.1	0.01	0.18	0.01	0.01	0.07	0.02	0.26	0.18	0.09	0.1	0.09	0.04	0.01	0.12	0.02	0.04	0.22	0.01	0.02
ENSG00000068650	8.52	9.15	11.35	3.18	9.59	7.56	5.0	4.16	2.1	6.88	7.9	2.24	1.92	2.17	1.46	1.87	1.36	2.25	2.64	0.37
ENSG00000068654	3.38	1.17	4.22	2.49	3.44	5.07	0.88	1.87	1.44	4.42	0.87	0.49	0.26	0.37	0.8	0.25	0.36	0.61	0.46	0.21
ENSG00000068697	92.51	111.05	126.95	123.34	115.71	157.96	153.53	72.76	71.64	131.85	49.38	23.31	14.82	19.7	32.08	16.7	24.83	42.02	34.36	6.21
ENSG00000068724	27.88	15.35	31.22	9.64	26.02	28.7	17.55	15.0	8.68	24.64	6.25	3.14	2.57	2.23	3.63	1.58	2.67	7.51	6.03	0.69
ENSG00000068745	58.08	28.75	49.38	69.66	58.46	84.97	57.13	26.45	29.95	62.32	24.01	15.25	8.1	10.61	20.86	9.27	11.31	22.68	16.12	4.19
ENSG00000068781	0.0	0.0	0.0	0.0	0.0	0.59	0.0	0.0	0.0	0.0	0.0	0.0	0.0	0.0	0.0	0.0	0.0	0.0	0.0	0.0
ENSG00000068784	14.86	6.12	10.13	7.83	13.04	23.82	8.93	7.02	4.41	21.41	4.89	2.01	1.65	2.61	2.21	1.49	2.59	3.99	2.69	0.69
ENSG00000068796	14.74	6.2	17.4	9.53	17.67	21.81	14.37	8.56	6.25	20.86	6.6	2.65	1.63	3.34	4.22	1.77	4.11	6.08	3.67	0.58
ENSG00000068831	121.29	62.84	119.43	107.82	63.91	116.32	102.17	65.97	100.41	82.44	65.82	37.05	39.95	26.16	34.09	33.54	31.75	45.49	59.65	7.59
ENSG00000068878	17.72	11.39	16.88	32.03	14.23	24.48	20.31	18.41	15.21	21.41	10.58	11.42	9.5	20.71	23.33	8.83	7.31	13.6	10.61	22.21
ENSG00000068885	28.23	3.08	10.17	20.26	10.76	15.05	9.54	4.51	3.34	13.65	4.72	2.48	0.89	1.79	3.35	0.97	1.84	2.93	1.79	0.64
ENSG00000068903	23.25	21.87	22.43	22.03	16.07	19.82	24.27	12.34	11.12	20.35	20.39	8.41	6.05	7.55	10.59	7.23	8.73	13.34	10.8	3.26
ENSG00000068912	19.77	12.86	23.26	23.09	33.57	27.5	20.21	17.58	18.0	25.97	10.58	6.87	3.52	4.21	13.64	3.52	5.44	9.83	5.71	1.35
ENSG00000068971	2.9	5.12	3.36	4.74	3.72	4.18	8.19	1.87	3.2	2.53	5.34	4.78	2.81	4.33	9.26	3.57	2.87	5.89	3.99	4.72
ENSG00000068976	0.7	0.63	0.65	0.71	0.45	0.67	0.53	0.73	0.46	0.4	1.18	0.45	0.91	0.35	0.68	0.87	0.43	0.91	1.03	0.21
ENSG00000068985	0.11	0.0	0.0	0.0	0.0	0.0	0.0	0.15	0.25	0.0	0.0	0.06	0.05	0.0	0.39	0.1	0.1	0.06	0.0	0.19
ENSG00000069011	0.09	0.0	8.42	0.02	0.0	0.0	0.14	0.58	0.0	0.0	0.0	0.11	0.06	0.08	0.33	0.01	0.02	0.07	0.0	0.11
ENSG00000069018	0.0	0.0	0.0	0.0	0.0	0.0	0.0	0.0	0.0	0.0	0.0	0.0	0.0	0.0	0.0	0.0	0.0	0.0	0.0	0.0
ENSG00000069020	3.37	0.21	1.37	1.25	1.0	2.87	1.27	1.0	0.22	3.34	0.6	0.77	0.3	0.2	0.42	0.11	0.27	0.65	0.16	0.05
ENSG00000069122	0.02	0.01	0.26	0.02	0.01	0.14	0.02	0.33	0.04	0.0	0.02	0.02	0.01	0.01	0.36	0.0	0.01	0.25	0.0	0.0
ENSG00000069188	0.75	0.09	0.08	0.03	0.07	0.11	0.07	0.55	0.05	0.33	0.08	0.01	0.02	0.03	0.02	0.02	0.01	0.09	0.04	0.0
ENSG00000069206	0.0	0.0	0.0	0.0	0.0	0.0	0.0	0.0	0.0	0.0	0.0	0.0	0.0	0.0	0.0	0.0	0.0	0.0	0.0	0.0
ENSG00000069248	17.26	12.28	22.0	23.61	20.59	24.57	10.26	15.06	14.46	25.4	10.08	6.57	5.01	3.7	8.59	3.47	4.81	8.52	9.74	1.99
ENSG00000069275	38.98	35.48	56.28	39.68	57.54	44.96	23.16	39.88	20.25	39.41	25.28	10.45	11.37	7.26	26.32	11.54	5.62	17.01	12.48	3.33
ENSG00000069329	43.08	28.42	46.34	16.4	29.02	31.37	31.66	18.29	16.18	44.12	16.6	6.07	4.04	5.29	8.56	4.06	5.45	11.0	8.08	1.52
ENSG00000069345	25.69	26.84	32.03	21.52	29.2	30.77	35.63	18.34	19.08	35.21	18.36	8.03	5.57	8.05	9.28	6.35	6.98	11.54	9.7	4.18
ENSG00000069399	10.24	8.8	6.03	4.78	2.04	2.86	16.53	4.11	1.72	4.89	10.28	3.83	2.55	5.63	3.01	2.88	5.37	7.67	8.0	1.49
ENSG00000069424	63.31	38.46	73.18	36.62	19.22	49.05	42.03	28.95	40.53	70.94	24.82	9.34	7.61	6.77	9.73	7.69	7.67	16.03	11.99	2.0
ENSG00000069431	0.33	0.33	0.49	0.46	0.36	0.36	0.43	0.39	0.26	0.34	0.32	0.11	0.19	0.1	0.39	0.07	0.07	0.19	0.16	0.08
ENSG00000069482	0.0	0.0	0.19	0.68	0.09	0.42	7.1	0.18	0.13	0.09	0.07	0.14	0.04	0.22	0.05	0.0	0.08	0.05	0.19	0.25
ENSG00000069493	21.77	10.33	14.44	9.94	16.78	2.61	8.86	8.53	7.99	23.52	15.84	7.07	4.45	6.16	5.64	4.43	8.09	12.65	7.6	1.22
ENSG00000069509	19.65	5.66	12.3	14.01	15.49	24.04	16.72	9.6	12.87	17.39	5.86	3.91	2.26	3.57	5.24	1.86	2.05	5.41	5.38	1.17
ENSG00000069535	0.02	0.44	0.54	0.0	0.04	0.27	0.66	0.54	0.04	0.13	0.07	0.32	0.15	0.07	1.14	0.15	0.2	0.63	0.07	0.05
ENSG00000069667	1.42	0.24	0.77	0.4	0.7	0.65	0.8	0.65	0.37	0.84	1.59	0.76	0.22	1.02	1.37	0.32	1.12	0.9	0.56	0.32
ENSG00000069696	0.12	0.0	0.04	0.11	0.07	0.18	0.0	0.0	0.03	0.04	0.0	0.02	0.02	0.0	0.0	0.02	0.02	0.0	0.04	0.0
ENSG00000069702	0.98	0.24	0.49	0.22	0.18	0.21	0.14	1.02	0.32	0.32	1.05	0.7	0.12	0.38	0.56	0.16	1.66	0.57	0.68	0.12
ENSG00000069764	0.0	0.1	0.0	0.11	0.26	0.22	0.0	0.0	0.0	0.12	0.0	0.0	0.0	0.0	0.0	0.0	0.0	0.27	0.0	0.0
ENSG00000069812	0.05	0.04	0.06	0.11	0.23	0.1	0.16	0.06	0.03	0.08	0.08	0.05	0.04	0.06	0.16	0.04	0.01	0.09	0.05	0.0
ENSG00000069849	58.51	40.68	84.78	63.24	53.07	77.38	46.24	65.12	90.02	74.59	24.43	25.56	16.58	12.61	44.94	13.83	13.88	31.43	26.79	6.18
ENSG00000069869	20.26	9.69	19.03	17.23	20.28	27.82	19.15	9.94	8.93	30.78	11.64	3.2	2.81	3.83	4.15	2.26	3.15	6.38	3.82	1.35
ENSG00000069943	14.95	15.44	22.49	19.4	11.11	41.72	21.45	13.64	21.8	19.54	13.4	8.76	7.94	4.87	6.68	5.81	7.7	9.36	13.32	1.71
ENSG00000069956	11.64	3.64	7.97	5.21	10.05	4.69	5.52	3.15	1.99	6.56	1.92	0.77	0.42	1.09	1.66	0.48	0.83	1.89	0.72	0.26
ENSG00000069966	12.63	1.25	4.64	2.1	9.97	0.35	3.61	2.71	1.07	3.84	1.77	1.29	0.4	1.26	3.78	0.63	1.24	2.5	0.84	0.2
ENSG00000069974	12.05	98.65	96.71	55.74	39.56	62.49	139.3	53.91	36.95	52.67	91.32	30.54	27.75	24.74	23.08	29.01	24.06	34.17	42.93	6.3
ENSG00000069998	8.99	21.59	39.07	13.6	25.59	19.43	22.13	29.78	23.99	26.96	6.81	4.14	3.13	2.01	3.41	2.7	2.61	5.86	6.22	0.49
ENSG00000070010	25.76	33.91	38.67	35.49	29.06	33.74	45.37	31.8	31.42	37.82	22.19	12.05	11.24	9.73	18.15	11.1	10.34	14.62	17.42	7.27
ENSG00000070018	0.03	0.2	0.11	0.05	0.0	0.05	2.02	1.1	0.03	4.0	0.16	0.07	0.03	0.03	0.09	0.06	0.03	0.15	0.03	0.03
ENSG00000070019	0.01	0.24	0.06	0.0	0.0	0.0	0.04	0.08	0.01	0.07	0.07	0.01	0.02	0.07	0.01	0.0	0.0	0.03	0.06	0.0
ENSG00000070031	0.17	0.0	0.34	0.16	0.0	0.0	0.0	0.0	0.0	0.86	0.0	0.08	0.07	0.0	0.0	0.0	0.0	0.19	0.09	0.0
ENSG00000070047	6.89	4.5	8.08	7.6	5.67	7.49	5.95	4.38	3.34	7.82	3.56	1.98	1.05	1.69	2.96	1.11	1.36	3.67	2.32	0.61
ENSG00000070061	12.39	7.54	13.75	12.79	13.89	12.8	10.55	7.09	4.75	13.64	6.92	3.98	2.2	2.74	4.85	2.57	2.53	4.1	4.86	1.06
ENSG00000070081	87.0	207.99	371.98	429.22	1175.11	167.66	164.98	162.31	734.49	173.44	215.49	97.16	102.6	58.55	154.53	73.91	55.88	161.22	199.67	22.13
ENSG00000070087	0.15	0.08	0.58	0.19	0.0	0.43	0.23	0.67	0.04	0.07	0.42	0.17	0.19	0.2	0.76	0.06	0.21	0.76	0.26	0.05
ENSG00000070159	0.01	0.0	0.02	0.0	0.0	0.08	0.0	0.08	0.01	0.01	0.0	0.01	0.06	0.0	0.09	0.0	0.02	0.02	0.01	0.0
ENSG00000070182	0.92	3.01	2.8	17.0	1.74	0.3	8.41	14.08	3.08	0.37	9.56	15.54	8.82	18.98	44.62	7.7	5.25	12.74	4.56	17.39
ENSG00000070190	29.69	35.65	39.82	7.96	4.06	18.09	33.16	19.16	13.96	41.21	22.4	6.99	4.9	10.4	5.41	7.56	12.51	17.65	12.25	2.53
ENSG00000070193	0.0	0.0	0.0	1.46	0.0	0.0	0.0	0.01	0.0	0.0	0.0	0.0	0.0	0.0	0.0	0.0	0.0	0.0	0.0	0.0
ENSG00000070214	24.51	16.15	56.19	3.79	5.26	1.06	10.86	13.39	3.98	12.16	6.24	2.4	2.08	1.4	3.56	1.62	1.19	3.83	3.18	0.4
ENSG00000070269	7.49	5.73	7.72	7.43	6.91	12.83	7.43	4.37	3.43	9.0	4.86	1.93	1.53	1.57	2.46	1.63	1.47	2.43	2.61	0.68
ENSG00000070366	5.71	4.08	6.09	8.97	5.81	7.99	5.92	7.1	2.15	5.37	4.56	2.84	2.05	2.03	3.75	1.64	1.54	2.91	3.46	1.19
ENSG00000070367	12.7	7.25	13.41	9.29	12.73	13.71	11.75	6.46	5.2	12.91	7.2	2.7	1.88	2.05	5.57	1.31	1.32	4.05	3.1	0.65
ENSG00000070371	0.79	11.11	19.9	2.45	29.63	1.65	6.03	4.99	18.28	1.99	13.55	8.02	10.48	3.66	6.42	6.69	3.57	6.24	13.76	1.27
ENSG00000070388	0.09	0.05	0.03	0.1	0.06	0.03	0.06	0.05	0.0	0.04	0.09	0.03	0.07	0.0	0.02	0.03	0.0	0.0	0.14	0.0
ENSG00000070404	6.93	10.39	6.47	4.34	2.12	6.15	47.47	11.39	5.36	7.64	7.39	3.56	3.16	1.65	3.67	1.6	1.35	2.88	4.8	0.65
ENSG00000070413	9.0	13.75	14.54	11.83	8.89	10.46	11.56	6.91	4.38	12.73	10.16	3.37	2.32	3.6	3.8	3.33	3.42	5.6	6.1	1.35
ENSG00000070423	15.85	14.18	20.11	18.93	14.56	23.59	19.27	14.06	13.8	21.86	10.28	7.33	6.32	5.27	8.07	4.36	5.69	7.87	9.89	1.98
ENSG00000070444	13.3	7.45	12.69	5.04	6.31	10.96	8.26	4.14	1.79	10.67	8.16	1.9	1.25	1.71	1.86	1.72	1.59	2.94	2.6	0.6
ENSG00000070476	10.96	5.48	15.72	7.38	10.67	15.12	10.2	5.13	5.43	10.64	8.51	3.93	3.41	2.92	4.66	3.18	2.23	4.39	5.6	1.13
ENSG00000070495	14.64	17.87	19.89	15.8	16.59	11.07	24.23	10.8	21.28	13.64	12.68	7.7	11.93	5.05	11.35	8.63	6.36	8.81	12.76	3.12
ENSG00000070501	25.94	24.06	21.87	31.25	27.96	28.68	15.19	16.47	19.91	37.1	17.38	9.08	6.07	8.56	5.92	8.58	13.79	17.4	16.86	2.7
ENSG00000070526	0.0	0.37	0.04	2.46	0.02	0.08	0.78	1.12	0.17	0.0	0.29	0.41	0.91	1.05	2.22	0.59	0.3	1.22	0.12	1.24
ENSG00000070540	1.37	25.05	13.98	9.94	5.89	1.9	24.11	12.21	17.17	4.34	28.35	13.48	15.29	10.81	24.69	12.28	9.25	19.23	17.79	7.37
ENSG00000070601	0.42	0.0	1.19	1.46	0.54	1.37	0.38	1.11	0.55	1.2	0.15	0.28	0.26	0.26	0.55	0.09	0.09	0.44	0.2	0.26
ENSG00000070610	29.31	16.14	29.61	28.12	17.81	28.77	30.5	15.56	8.39	26.38	19.59	11.18	6.09	6.2	10.04	6.33	7.05	13.08	12.35	3.41
ENSG00000070614	3.55	6.04	9.9	7.14	7.87	5.12	2.9	5.39	2.4	7.92	5.32	2.51	0.51	1.63	1.59	2.21	1.25	2.62	4.02	0.49
ENSG00000070669	9.79	3.21	7.33	17.6	61.65	24.9	28.43	7.56	22.66	12.74	9.28	4.95	4.55	31.98	67.38	3.99	5.62	6.17	5.92	10.03
ENSG00000070718	6.76	3.59	5.3	4.3	6.65	8.18	2.06	2.4	3.09	6.72	2.74	1.54	0.8	0.84	1.96	0.56	1.01	1.97	1.21	0.52
ENSG00000070729	0.0	0.0	0.0	0.0	0.2	0.0	0.01	0.0	0.01	0.0	0.01	0.0	0.0	0.0	0.0	0.0	0.0	0.0	0.0	0.0
ENSG00000070731	2.25	4.04	3.85	1.02	0.31	4.74	2.49	2.62	2.75	3.7	5.95	2.34	2.23	1.59	0.76	4.71	3.19	3.37	5.65	0.89
ENSG00000070748	0.0	0.01	0.0	0.0	0.51	0.0	0.0	0.0	0.01	0.0	0.0	0.0	0.0	0.0	0.0	0.0	0.0	0.0	0.0	0.0
ENSG00000070756	823.53	732.02	855.3	705.13	1075.69	746.04	573.77	559.13	466.52	990.98	328.61	159.8	134.24	149.36	208.37	115.35	123.19	229.92	258.32	101.82
ENSG00000070759	4.76	3.66	3.95	2.68	2.76	2.42	6.27	2.91	2.18	3.54	4.75	1.8	1.22	1.69	3.26	1.3	1.16	2.37	2.87	0.51
ENSG00000070761	23.16	11.82	23.44	26.39	33.44	30.67	19.02	14.91	19.5	22.11	8.71	6.18	4.67	4.37	7.84	3.11	3.99	8.44	7.34	2.13
ENSG00000070770	9.7	8.4	12.14	10.23	13.17	14.19	10.82	6.65	5.96	13.13	3.81	2.35	1.59	1.55	3.24	1.71	1.5	3.33	3.09	1.09
ENSG00000070778	0.02	0.01	0.1	0.14	0.02	0.01	0.04	0.06	0.02	0.0	0.02	0.03	0.0	0.0	0.11	0.0	0.02	0.1	0.0	0.0
ENSG00000070785	7.61	4.02	9.59	9.66	9.94	12.24	7.18	6.46	8.62	10.51	3.49	3.89	2.39	1.86	4.65	2.03	1.48	2.91	4.07	1.31
ENSG00000070808	0.07	0.0	0.03	0.0	0.0	0.0	0.0	0.01	0.0	0.07	0.0	0.0	0.0	0.0	0.0	0.0	0.0	0.02	0.0	0.0
ENSG00000070814	7.57	5.26	10.88	11.67	8.01	11.4	3.9	6.33	7.32	10.35	4.01	2.45	1.83	1.4	2.82	1.64	1.94	3.71	3.31	0.66
ENSG00000070831	195.86	208.77	232.29	127.28	121.59	205.86	307.48	143.63	95.83	226.74	143.35	61.68	49.42	58.69	74.47	56.28	60.43	83.71	88.57	19.76
ENSG00000070882	11.96	4.95	4.86	8.12	3.17	7.07	2.6	5.95	0.83	17.56	2.27	1.33	0.42	1.56	1.56	0.61	1.67	2.28	1.15	0.23
ENSG00000070886	0.0	0.0	0.0	0.0	0.0	0.0	0.0	0.0	0.0	0.0	0.0	0.0	0.0	0.0	0.0	0.0	0.0	0.0	0.0	0.0
ENSG00000070915	0.92	0.01	0.0	0.0	0.0	0.15	0.0	0.11	0.0	0.55	0.06	0.05	0.0	0.1	0.03	0.04	0.12	0.1	0.12	0.0
ENSG00000070950	5.46	1.71	5.69	5.05	4.18	5.54	3.19	2.99	2.03	4.39	2.22	1.06	0.59	0.61	1.72	0.45	0.83	1.43	1.05	0.68
ENSG00000070961	21.97	12.25	13.57	10.48	14.72	13.29	19.83	5.68	2.32	24.78	5.77	1.88	0.73	3.01	2.48	1.18	3.33	5.58	2.22	1.21
ENSG00000070985	0.06	0.01	0.0	0.0	0.0	0.0	0.0	0.0	0.0	0.0	0.0	0.0	0.0	0.0	0.01	0.0	0.0	0.0	0.0	0.0
ENSG00000071051	12.88	8.31	8.9	6.49	9.25	14.93	16.82	4.99	5.27	11.22	10.44	3.16	4.64	4.47	4.86	3.99	5.28	7.06	4.44	0.87
ENSG00000071054	14.77	34.78	29.91	27.63	30.43	10.36	43.02	25.03	10.13	24.76	26.42	11.48	8.13	10.97	17.95	11.56	9.53	17.83	13.17	6.03
ENSG00000071073	4.2	9.49	12.23	8.76	9.46	6.29	20.72	8.32	10.66	8.11	12.63	5.57	3.76	4.12	4.24	4.24	4.73	6.22	7.19	0.94
ENSG00000071082	5634.92	3596.04	4492.02	5921.09	6627.38	6582.51	2690.24	3847.07	3552.74	6883.67	1704.14	879.98	924.53	561.94	1120.1	588.44	594.33	1186.32	1832.12	203.07
ENSG00000071127	131.16	132.82	149.23	65.31	78.63	90.77	182.1	87.17	52.76	155.15	109.6	48.89	40.73	38.76	40.15	44.45	42.6	60.45	77.4	9.7
ENSG00000071189	5.79	7.75	9.11	7.25	3.76	6.22	5.69	5.22	3.22	8.02	6.45	2.17	1.29	2.05	3.09	1.67	1.92	3.07	2.11	0.93
ENSG00000071203	0.0	0.0	0.0	0.0	0.0	0.0	0.0	0.0	0.0	0.0	0.0	0.0	0.0	0.0	0.0	0.0	0.0	0.0	0.0	0.0
ENSG00000071205	5.36	1.1	6.62	2.24	9.66	2.1	4.42	1.53	5.03	6.48	1.48	1.06	0.79	0.54	1.55	0.61	0.72	1.42	1.3	0.21
ENSG00000071242	1.34	2.01	1.73	0.77	4.62	1.85	1.57	1.79	4.18	9.46	4.26	1.09	1.45	1.41	0.68	1.46	0.94	1.12	2.83	0.32
ENSG00000071243	10.32	10.26	17.84	12.54	13.39	12.95	10.27	7.9	4.81	16.45	9.04	3.27	2.25	2.76	4.86	2.3	3.75	5.53	3.8	1.07
ENSG00000071246	5.5	3.79	2.58	1.66	2.86	1.78	1.48	0.97	0.62	6.7	1.14	0.51	0.11	0.48	0.69	0.13	0.36	1.48	0.65	0.08
ENSG00000071282	0.11	0.05	0.41	0.46	0.47	0.2	1.45	0.94	0.05	0.49	0.05	0.03	0.13	0.07	0.62	0.14	0.05	1.05	0.12	0.0
ENSG00000071462	26.53	10.99	27.76	34.31	39.66	37.9	22.42	19.53	40.85	33.33	12.32	9.21	6.45	5.13	11.79	5.69	5.71	12.34	11.7	2.69
ENSG00000071537	12.13	12.65	19.05	7.95	13.7	14.53	19.59	10.33	8.69	17.08	11.56	3.9	2.22	4.82	6.37	2.76	3.33	6.38	4.44	1.1
ENSG00000071539	3.66	1.96	8.35	5.55	4.2	5.21	4.59	5.68	3.99	6.84	2.66	2.08	1.19	1.29	3.73	1.32	0.84	2.42	1.38	1.05
ENSG00000071553	68.96	49.21	79.8	64.39	64.1	57.61	79.27	39.55	61.13	67.34	39.21	21.61	19.1	12.99	26.93	16.7	16.29	24.47	32.1	5.92
ENSG00000071564	26.74	12.07	22.38	50.83	53.43	146.28	25.21	21.71	16.46	33.45	15.4	16.93	12.71	19.17	48.75	11.74	7.48	30.82	19.64	18.4
ENSG00000071575	4.29	2.65	1.48	2.3	6.61	1.22	5.25	4.76	0.9	8.74	6.32	2.88	1.57	2.55	3.01	1.86	4.16	7.72	2.38	0.27
ENSG00000071626	54.48	29.23	76.74	71.9	63.64	79.29	51.12	51.68	48.95	65.1	26.01	19.36	14.94	11.47	30.1	12.1	11.02	23.67	23.37	6.54
ENSG00000071655	14.35	9.39	25.87	34.93	18.97	22.63	13.95	18.72	18.9	20.38	10.18	6.41	5.1	2.24	11.08	3.63	3.28	10.57	6.91	1.51
ENSG00000071677	0.0	0.0	0.0	0.0	0.0	0.0	0.0	0.0	0.0	0.0	0.0	0.0	0.0	0.0	0.0	0.0	0.0	0.0	0.0	0.0
ENSG00000071794	9.35	2.9	8.27	6.74	9.07	9.32	5.41	4.79	2.17	7.96	2.88	1.25	0.24	2.01	5.28	0.34	1.16	3.65	0.6	0.53
ENSG00000071859	25.87	33.29	41.96	33.34	17.56	20.61	48.58	35.63	41.93	29.18	25.77	19.12	18.87	10.33	31.05	14.97	12.21	19.55	27.38	6.5
ENSG00000071889	15.2	13.26	10.35	17.25	14.84	16.92	12.58	10.0	11.76	12.15	6.78	4.76	4.9	3.47	7.45	3.19	3.26	5.65	6.69	2.48
ENSG00000071894	28.05	19.51	48.04	63.81	29.82	40.68	38.62	36.58	33.14	45.84	25.38	11.54	25.73	6.45	19.07	14.47	9.05	18.02	16.36	2.32
ENSG00000071909	0.03	0.02	0.03	0.0	0.03	0.0	0.12	0.02	0.0	0.0	0.04	0.01	0.01	0.03	0.02	0.01	0.14	0.08	0.01	0.02
ENSG00000071967	40.97	14.79	35.47	16.93	24.38	26.08	30.69	20.87	21.46	43.34	13.75	7.23	3.94	8.56	22.65	4.41	4.11	14.43	8.27	6.09
ENSG00000071991	0.0	0.0	0.0	0.0	0.0	0.0	0.0	0.0	0.0	0.0	0.0	0.0	0.0	0.0	0.0	0.0	0.0	0.0	0.0	0.0
ENSG00000071994	48.6	29.37	48.11	52.35	55.88	69.09	37.94	32.17	35.16	59.86	19.15	11.6	7.91	8.12	14.55	7.79	6.88	16.66	17.51	2.86
ENSG00000072041	0.0	0.09	0.0	0.0	0.0	0.0	0.0	0.0	0.0	0.0	0.0	0.0	0.0	0.0	0.0	0.0	0.0	0.01	0.0	0.0
ENSG00000072042	12.08	12.72	16.69	10.97	15.59	16.39	30.48	10.25	8.73	17.97	7.45	4.78	2.64	5.87	6.89	2.84	4.42	9.58	5.42	2.41
ENSG00000072062	14.72	46.1	39.44	12.21	15.58	16.08	64.32	20.29	8.71	28.43	29.44	9.33	6.92	8.82	9.0	9.71	11.5	14.2	15.09	3.09
ENSG00000072071	2.71	0.64	2.47	2.96	1.43	1.81	1.83	0.89	0.82	3.52	1.08	0.15	0.11	0.29	0.17	0.2	0.22	0.98	0.56	0.06
ENSG00000072080	0.0	0.0	0.0	0.0	0.0	0.0	0.0	0.0	0.0	0.38	0.0	0.0	0.29	0.0	0.33	0.0	0.0	0.42	0.19	0.12
ENSG00000072110	51.35	89.38	92.57	43.25	87.68	24.01	149.07	64.58	50.46	40.04	102.94	34.37	27.73	28.78	30.55	31.79	26.21	46.78	53.07	7.24
ENSG00000072121	5.66	3.79	6.66	3.77	3.66	5.01	4.75	3.88	2.2	6.49	2.9	1.35	0.82	1.3	2.26	0.94	1.0	1.91	1.48	0.54
ENSG00000072133	0.0	0.0	0.0	0.0	0.0	0.0	0.03	0.01	0.12	0.0	0.03	0.01	0.0	0.01	0.01	0.0	0.0	0.01	0.0	0.0
ENSG00000072134	0.48	1.79	1.55	1.13	0.13	4.59	1.57	1.8	0.72	2.19	2.36	1.82	0.53	1.02	4.49	0.7	0.57	1.13	0.96	1.01
ENSG00000072135	35.23	59.61	70.61	17.9	32.85	45.46	45.67	36.9	25.79	58.66	48.47	18.78	14.4	16.07	16.81	15.05	19.64	23.56	26.44	4.3
ENSG00000072163	0.63	0.52	0.63	0.41	0.28	0.47	0.41	0.23	0.53	0.36	0.43	0.24	0.35	0.25	0.57	0.13	0.18	0.43	0.59	0.02
ENSG00000072182	0.0	0.0	0.06	0.05	0.0	0.0	0.12	0.41	0.0	0.0	0.0	0.0	0.02	0.0	0.04	0.0	0.0	0.0	0.0	0.01
ENSG00000072195	0.21	0.0	0.12	0.05	2.97	0.01	0.03	0.04	0.04	0.05	0.54	0.05	0.15	0.09	0.16	0.03	0.13	0.04	0.11	0.0
ENSG00000072201	0.13	0.03	0.6	0.14	0.0	0.0	0.02	0.06	0.26	0.01	0.01	0.0	0.0	0.02	0.03	0.0	0.0	0.04	0.02	0.0
ENSG00000072210	9.97	22.29	30.38	17.08	18.59	9.87	14.4	21.83	9.51	20.1	13.81	6.54	3.81	4.0	5.93	3.34	4.13	7.68	7.9	0.67
ENSG00000072274	23.92	19.73	40.02	101.01	28.91	15.82	50.99	67.7	24.95	20.96	44.31	49.87	25.78	155.32	303.07	28.69	19.25	51.95	16.45	38.73
ENSG00000072310	25.77	14.47	12.11	15.91	4.69	13.01	13.44	10.72	4.05	8.28	9.47	7.94	2.41	2.86	12.66	1.67	3.91	7.15	5.39	3.79
ENSG00000072315	0.0	0.0	0.01	0.0	0.0	0.0	0.0	0.0	0.0	0.0	0.0	0.0	0.0	0.0	0.0	0.0	0.0	0.0	0.0	0.0
ENSG00000072364	8.45	5.03	8.7	5.76	5.88	7.66	4.26	3.72	2.89	9.0	4.76	1.45	0.96	1.41	1.8	1.08	1.47	2.92	1.61	0.48
ENSG00000072401	13.1	26.9	32.37	10.71	9.33	11.59	81.69	20.89	8.09	18.49	31.09	6.67	7.4	6.85	6.33	6.79	13.01	13.86	18.58	2.33
ENSG00000072415	1.87	1.19	3.56	2.96	3.18	2.91	3.31	1.7	1.99	2.91	1.28	0.64	0.43	0.59	1.12	0.44	0.5	1.04	0.55	0.28
ENSG00000072422	0.12	0.64	3.02	4.64	2.07	3.43	0.7	1.32	0.42	0.93	1.03	0.37	0.29	0.59	1.04	0.34	0.49	1.47	0.88	0.07
ENSG00000072501	13.16	15.36	33.76	10.91	8.84	10.27	10.41	16.03	6.56	16.44	6.84	3.14	2.25	3.51	5.97	1.83	1.95	6.64	3.51	0.94
ENSG00000072506	50.5	40.84	55.93	58.09	46.12	65.75	59.1	54.4	70.27	52.72	23.88	17.83	18.28	10.89	22.55	13.25	12.15	23.57	28.33	6.51
ENSG00000072518	17.77	16.98	18.92	12.22	8.51	12.14	23.11	9.08	5.97	15.87	15.64	5.69	3.32	5.83	5.58	4.14	5.06	8.69	6.65	1.55
ENSG00000072571	6.51	8.08	16.26	9.81	9.67	9.07	11.6	15.85	5.41	7.15	9.89	7.12	2.72	6.69	18.52	3.18	2.74	8.34	3.2	3.47
ENSG00000072609	22.66	23.09	31.44	14.83	16.83	25.67	28.18	11.86	12.65	27.16	18.99	7.82	5.36	5.96	7.63	5.4	6.86	10.66	9.64	2.02
ENSG00000072657	0.0	0.0	0.0	0.0	0.0	0.0	0.0	0.0	0.03	0.0	0.02	0.01	0.0	0.06	0.17	0.0	0.0	0.0	0.0	0.01
ENSG00000072682	0.3	0.16	0.18	0.19	1.56	0.1	0.45	0.33	0.13	0.23	0.39	0.49	0.68	0.11	0.2	0.09	0.02	1.59	0.89	0.09
ENSG00000072694	11.9	13.49	11.67	0.83	1.12	1.09	11.87	3.25	1.34	21.63	7.62	2.59	1.96	2.75	4.15	2.76	2.32	7.35	3.89	0.88
ENSG00000072736	10.26	7.6	13.52	11.39	8.6	9.31	14.83	6.02	6.53	14.77	7.05	2.12	1.48	2.01	3.38	1.68	2.79	4.42	3.61	0.65
ENSG00000072756	21.68	12.86	27.65	34.82	33.95	70.99	21.89	14.77	18.08	28.82	9.82	5.75	4.53	3.36	6.28	3.82	4.15	7.75	8.88	1.26
ENSG00000072778	254.9	141.18	219.13	216.1	217.33	152.99	129.19	133.6	80.93	153.48	97.11	65.36	58.3	31.94	121.88	46.74	39.56	78.02	72.43	15.85
ENSG00000072786	40.61	45.19	41.51	25.14	22.47	22.31	58.12	28.22	21.35	15.71	46.19	19.91	14.14	17.73	15.85	20.86	21.65	24.69	32.25	6.42
ENSG00000072803	12.49	10.14	14.39	9.81	9.63	16.0	14.38	6.97	5.23	14.52	8.19	2.93	2.57	2.59	4.47	2.29	2.17	5.02	3.5	0.95
ENSG00000072818	60.34	61.41	48.19	55.12	62.53	73.82	106.21	44.66	45.12	66.3	92.59	41.21	57.63	31.67	38.3	40.8	30.28	43.51	71.25	9.61
ENSG00000072832	0.0	0.03	0.64	0.0	0.49	1.9	0.0	0.3	0.0	0.04	0.04	0.06	0.07	0.02	0.01	0.03	0.0	0.2	0.07	0.0
ENSG00000072840	0.06	0.09	0.59	0.0	0.01	1.58	0.03	0.2	0.0	0.02	0.07	0.01	0.01	0.0	0.03	0.0	0.04	0.06	0.0	0.0
ENSG00000072849	30.7	26.82	39.06	30.03	36.67	37.19	54.85	31.36	18.2	31.4	21.31	13.52	14.55	6.17	18.09	13.65	11.47	17.88	26.66	2.63
ENSG00000072858	7.16	0.49	4.7	0.49	0.09	2.92	1.95	1.59	1.55	6.75	1.97	0.74	0.32	0.64	0.94	0.55	0.69	2.25	0.69	0.15
ENSG00000072864	28.28	16.49	24.99	14.72	17.4	22.2	26.23	10.04	3.35	34.65	12.43	4.8	2.61	6.55	6.72	2.31	4.2	9.35	4.81	2.25
ENSG00000072952	0.87	3.03	1.97	0.12	1.05	1.16	4.53	1.58	0.67	1.18	5.26	1.44	1.29	1.36	1.55	1.7	2.24	1.85	2.47	0.49
ENSG00000072954	0.12	12.08	1.81	1.11	0.52	0.32	0.45	2.2	1.23	0.53	4.78	2.27	2.67	1.89	1.31	2.6	1.1	2.18	4.24	0.4
ENSG00000072958	34.27	38.33	43.64	32.21	25.31	42.98	45.85	32.02	20.95	36.36	26.21	12.6	11.14	8.81	12.37	9.63	9.39	17.89	21.45	2.79
ENSG00000073008	3.61	1.19	4.46	4.19	6.26	2.11	7.28	1.89	2.62	1.44	1.63	0.61	1.02	0.36	1.09	0.74	0.4	1.1	1.4	0.12
ENSG00000073050	14.08	11.77	13.22	20.9	17.76	18.82	15.91	10.92	8.74	14.97	9.77	5.49	4.32	3.82	7.31	3.78	3.87	7.2	7.38	1.42
ENSG00000073060	13.12	3.26	14.29	12.36	10.99	20.2	8.59	6.11	7.15	20.39	1.81	1.02	0.57	0.58	1.39	0.72	0.38	1.95	2.35	0.15
ENSG00000073067	0.02	0.0	0.0	0.0	0.0	0.0	0.0	0.0	0.0	0.0	0.03	0.0	0.0	0.0	0.0	0.0	0.0	0.0	0.0	0.0
ENSG00000073111	18.97	15.7	40.19	38.9	13.42	31.32	26.39	28.84	27.46	29.58	15.46	10.75	7.71	6.46	19.14	5.38	3.72	12.15	10.18	4.05
ENSG00000073146	0.03	0.0	1.14	0.0	0.05	0.03	0.0	0.2	0.0	0.0	0.16	0.15	0.05	0.0	0.25	0.02	0.07	0.14	0.18	0.01
ENSG00000073150	3.46	2.12	0.15	1.21	0.27	0.02	1.59	0.64	0.33	0.46	2.33	0.9	0.86	0.82	0.81	1.81	0.88	1.15	1.66	0.2
ENSG00000073169	11.43	7.53	10.12	17.62	6.46	11.77	13.39	10.88	9.4	10.76	7.13	4.75	5.38	2.8	6.15	4.33	2.97	6.2	9.48	1.35
ENSG00000073282	0.16	0.11	0.09	1.8	0.01	0.55	0.02	0.22	0.04	0.06	0.07	0.01	0.0	0.02	0.0	0.0	0.0	0.08	0.01	0.01
ENSG00000073331	7.53	17.91	12.89	10.76	7.45	9.47	34.55	9.21	9.11	10.08	27.15	7.06	10.01	7.83	5.4	9.09	7.13	10.43	13.34	3.0
ENSG00000073350	5.19	2.3	4.66	6.84	4.35	6.16	2.3	3.27	16.4	5.74	2.15	1.97	0.76	0.73	1.64	0.67	3.39	1.12	2.46	0.44
ENSG00000073417	6.06	4.7	9.61	9.57	5.87	7.38	1.75	3.53	5.49	6.02	2.98	0.98	0.99	0.92	1.39	0.86	0.72	2.44	1.72	0.29
ENSG00000073464	0.09	1.29	0.51	1.47	0.08	0.04	0.76	0.73	0.12	0.01	0.9	0.51	0.29	0.66	1.29	0.42	0.31	1.07	0.35	0.32
ENSG00000073536	6.48	3.4	5.6	5.97	9.04	9.01	3.37	5.57	4.83	7.07	1.41	1.55	0.66	0.71	0.79	0.93	0.8	1.04	1.09	0.15
ENSG00000073578	39.48	30.58	41.7	36.34	24.9	37.49	31.55	39.02	21.4	35.5	17.96	15.97	15.01	10.42	20.67	7.39	10.75	16.29	19.36	5.51
ENSG00000073584	64.61	34.74	64.44	60.01	67.92	83.04	60.48	36.0	56.16	79.78	28.73	15.32	10.7	10.94	22.63	8.33	9.98	21.69	19.63	4.54
ENSG00000073598	0.0	0.11	0.0	0.04	0.04	0.0	0.04	0.0	0.0	0.0	0.04	0.0	0.0	0.0	0.0	0.02	0.0	0.0	0.09	0.01
ENSG00000073605	14.23	4.78	6.99	5.37	19.5	14.51	9.95	5.83	16.61	8.54	10.87	8.57	5.37	4.38	18.89	5.12	3.37	6.27	7.14	6.06
ENSG00000073614	8.45	6.65	11.86	7.18	6.51	7.05	13.62	5.31	4.14	11.57	5.83	2.66	1.09	2.34	2.99	1.88	2.11	3.74	3.16	1.0
ENSG00000073670	0.29	0.01	0.05	0.2	0.15	0.19	0.02	0.04	0.31	0.11	0.04	0.02	0.01	0.03	0.06	0.01	0.02	0.05	0.03	0.01
ENSG00000073711	0.1	0.09	0.31	0.36	0.26	0.12	0.32	0.19	0.16	0.21	0.12	0.04	0.09	0.04	0.13	0.04	0.04	0.17	0.06	0.03
ENSG00000073712	0.21	0.06	0.49	0.32	0.04	0.33	0.14	0.78	0.1	0.24	0.03	0.27	0.05	0.07	1.15	0.08	0.07	0.87	0.04	0.04
ENSG00000073734	0.24	0.21	0.24	0.06	0.01	0.05	0.28	0.24	0.09	0.08	0.07	0.06	0.04	0.03	0.02	0.03	0.02	0.05	0.07	0.01
ENSG00000073737	71.52	33.38	38.99	75.77	0.11	4.46	70.23	14.09	9.99	21.85	29.35	9.95	42.45	14.35	9.51	32.94	12.42	16.5	18.6	2.36
ENSG00000073754	1.1	0.97	1.6	0.49	0.35	0.86	0.83	33.24	3.31	0.17	4.42	3.98	1.22	2.04	9.22	2.93	1.64	27.61	1.52	0.9
ENSG00000073756	2.35	3.44	1.77	0.52	7.31	1.33	4.65	0.91	0.38	1.51	4.96	1.15	0.73	1.28	0.36	1.11	2.15	1.22	1.88	0.44
ENSG00000073792	29.72	6.13	21.65	32.47	0.68	29.23	13.99	11.94	6.44	29.33	4.54	4.02	2.58	11.63	8.88	3.97	4.13	5.36	3.34	7.22
ENSG00000073803	0.9	5.67	10.59	5.47	0.4	3.33	14.09	3.27	5.59	4.76	6.71	2.68	2.18	2.57	5.52	2.13	2.11	3.69	4.1	1.99
ENSG00000073849	22.95	11.97	16.8	14.47	10.64	19.42	16.73	12.37	7.35	31.62	16.46	6.02	3.97	6.21	11.71	4.48	6.41	12.62	9.0	1.81
ENSG00000073861	2.5	0.89	0.73	0.84	0.7	0.27	1.4	2.11	1.86	2.12	4.38	3.92	1.03	2.06	1.14	1.4	9.29	3.46	4.98	0.85
ENSG00000073905	0.0	0.0	0.0	0.0	0.0	0.0	0.0	0.0	0.0	0.0	0.0	0.0	0.0	0.0	0.0	0.0	0.0	0.0	0.0	0.0
ENSG00000073910	16.4	8.68	15.03	12.85	3.63	3.75	11.77	6.9	8.84	13.98	11.62	3.03	1.8	2.93	2.63	2.75	2.43	4.52	3.94	1.59
ENSG00000073921	54.69	127.13	97.29	72.66	42.83	49.99	161.03	52.48	22.11	87.86	94.96	34.52	13.92	32.89	53.7	23.89	30.29	50.51	34.28	14.33
ENSG00000073969	17.81	20.66	28.6	11.66	15.07	16.16	23.75	13.12	13.65	22.73	10.91	4.88	3.5	3.8	5.29	3.85	4.44	7.8	7.33	1.16
ENSG00000074047	1.02	0.0	0.02	0.0	0.01	0.0	0.0	0.01	0.0	0.0	0.0	0.0	0.0	0.0	0.01	0.0	0.0	0.0	0.0	0.0
ENSG00000074054	8.51	3.77	7.95	6.01	8.27	7.98	6.22	3.73	1.9	8.33	4.58	1.52	0.75	1.69	2.72	0.99	1.07	2.2	1.3	0.57
ENSG00000074071	49.46	34.95	69.34	76.64	53.33	68.4	42.69	62.61	38.46	52.99	19.84	23.77	24.77	12.13	38.08	14.78	13.05	25.74	32.52	5.51
ENSG00000074181	4.97	0.21	0.66	0.17	0.77	0.08	0.33	0.68	0.08	0.36	0.0	0.09	0.02	0.08	0.37	0.01	0.01	0.46	0.02	0.01
ENSG00000074201	132.37	66.03	134.71	136.59	225.06	153.79	67.26	78.51	104.82	162.02	38.33	21.06	17.48	16.38	27.45	15.49	13.3	34.01	31.65	4.3
ENSG00000074211	0.01	0.0	0.0	0.03	0.0	0.26	0.0	0.0	0.0	0.0	0.02	0.03	0.0	0.01	0.0	0.01	0.0	0.0	0.02	0.0
ENSG00000074219	0.02	0.1	0.27	0.11	0.04	0.13	0.77	0.52	0.14	0.05	0.1	0.08	0.16	0.04	0.24	0.07	0.03	0.66	0.08	0.06
ENSG00000074266	17.62	14.0	23.3	16.75	13.41	17.08	26.21	16.03	14.42	20.98	10.8	7.17	4.8	4.99	9.4	5.09	4.98	8.59	7.52	1.57
ENSG00000074276	0.04	0.04	0.03	0.15	0.01	0.03	0.37	0.03	0.05	0.03	0.03	0.02	0.02	0.01	0.04	0.0	0.01	0.03	0.04	0.01
ENSG00000074317	0.0	0.0	0.0	0.0	0.0	0.0	0.0	0.0	0.0	0.0	0.0	0.0	0.0	0.0	0.0	0.0	0.0	0.0	0.0	0.0
ENSG00000074319	45.18	43.59	42.97	50.67	41.9	58.16	74.23	34.94	27.68	51.96	36.09	23.0	16.76	29.33	25.9	19.07	19.35	25.45	26.64	20.01
ENSG00000074356	25.22	20.12	42.85	28.8	32.79	39.38	37.51	16.24	8.14	17.81	19.58	10.69	8.33	5.8	11.08	11.06	2.85	15.32	14.96	2.02
ENSG00000074370	53.8	37.03	54.29	73.85	30.6	68.79	44.47	37.24	23.6	48.63	55.53	22.97	20.84	17.42	25.12	18.25	16.34	32.15	38.7	5.14
ENSG00000074410	0.0	0.0	0.02	0.0	0.0	0.02	0.1	0.03	0.01	0.0	0.0	0.01	0.0	0.08	0.02	0.01	0.0	0.04	0.01	0.0
ENSG00000074416	7.92	2.91	10.34	1.65	5.98	9.84	5.57	5.8	8.35	1.45	3.9	2.11	1.78	1.39	4.27	1.3	1.25	4.18	2.22	0.68
ENSG00000074527	0.08	0.0	0.16	0.01	0.0	0.07	0.05	0.24	0.03	0.03	0.09	0.21	0.01	0.04	0.2	0.02	0.01	0.28	0.03	0.0
ENSG00000074582	37.47	9.75	27.95	24.61	27.65	46.08	19.38	11.82	24.21	31.63	10.19	6.06	5.57	4.22	5.5	3.54	4.02	8.62	7.31	1.87
ENSG00000074590	0.08	0.01	0.03	0.02	0.02	0.14	0.02	0.07	0.02	0.02	0.07	0.03	0.0	0.01	0.04	0.0	0.04	0.04	0.02	0.02
ENSG00000074603	9.76	6.61	12.14	8.08	7.02	10.05	8.65	5.08	2.63	9.7	5.23	1.69	1.17	2.14	2.99	1.24	1.71	2.91	2.24	0.85
ENSG00000074621	5.81	1.98	3.62	6.38	8.39	7.73	3.0	2.01	3.39	8.84	1.36	0.51	0.38	0.4	0.98	0.38	0.28	1.24	0.7	0.12
ENSG00000074657	0.73	1.97	2.46	0.31	0.06	0.22	0.26	2.23	0.05	0.8	0.97	0.23	0.04	0.35	0.44	0.14	0.27	0.77	0.22	0.04
ENSG00000074660	18.8	3.58	6.92	2.02	9.94	7.08	19.84	4.91	0.65	5.38	4.22	1.68	0.83	1.63	2.62	0.89	2.98	2.67	2.06	1.02
ENSG00000074695	16.96	8.64	26.61	17.33	43.07	21.2	7.92	14.57	18.69	26.94	7.23	3.36	1.8	2.37	7.8	1.54	2.74	6.15	2.71	0.83
ENSG00000074696	13.45	4.5	14.71	15.16	14.1	19.1	11.09	6.92	7.84	13.17	4.52	3.67	2.26	2.67	6.48	1.58	2.32	4.96	2.42	1.07
ENSG00000074706	1.32	7.15	4.68	0.78	0.23	2.5	12.28	5.45	1.52	3.72	10.26	2.67	2.4	2.6	1.97	2.75	2.2	4.14	3.84	0.64
ENSG00000074755	8.53	5.36	9.96	4.72	6.4	6.5	7.47	4.43	1.2	8.35	5.29	1.57	0.98	2.31	1.94	1.23	1.55	2.58	1.83	0.52
ENSG00000074771	0.0	0.0	0.0	0.0	0.0	0.05	0.0	0.0	0.0	0.0	0.0	0.0	0.0	0.0	0.0	0.0	0.0	0.0	0.0	0.0
ENSG00000074800	703.56	607.59	1095.01	678.6	531.37	804.3	835.75	744.37	714.81	1058.08	296.81	165.93	160.92	89.94	150.58	118.71	105.58	205.33	272.15	30.06
ENSG00000074803	0.0	0.86	0.21	0.04	0.03	0.01	0.35	0.0	0.0	0.0	0.02	0.0	0.0	0.01	0.0	0.0	0.01	0.0	0.01	0.0
ENSG00000074842	44.9	64.11	100.48	83.15	137.85	92.14	85.52	85.65	149.62	91.38	33.6	23.47	24.44	12.1	38.46	14.82	13.72	32.71	35.24	3.81
ENSG00000074855	5.31	1.14	1.57	1.21	2.17	1.59	0.32	0.45	0.13	1.39	0.66	0.19	0.08	0.07	0.24	0.11	0.27	0.3	0.12	0.02
ENSG00000074935	6.89	2.06	8.9	8.33	9.36	9.34	7.99	2.86	3.78	7.59	3.47	1.68	1.05	2.08	2.87	1.03	1.18	2.45	1.57	0.51
ENSG00000074964	1.0	6.63	11.91	0.04	0.0	0.03	2.21	3.61	0.47	7.19	1.49	0.46	0.12	0.33	0.41	0.48	0.55	1.35	1.02	0.07
ENSG00000074966	6.77	0.37	1.74	0.43	2.49	3.45	2.18	0.91	0.21	1.84	2.23	0.67	0.67	1.16	0.34	0.83	1.48	0.67	0.29	0.04
ENSG00000075035	0.03	0.0	0.0	0.01	0.0	0.0	0.0	0.01	0.01	0.0	0.01	0.01	0.0	0.01	0.07	0.01	0.0	0.07	0.0	0.0
ENSG00000075043	0.0	0.0	0.0	0.07	0.0	0.0	0.0	0.09	0.0	0.33	0.0	0.0	0.0	0.0	0.0	0.0	0.0	0.0	0.0	0.0
ENSG00000075073	0.12	0.05	0.25	0.0	0.14	0.0	0.03	0.16	0.22	0.03	0.0	0.01	0.03	0.05	0.03	0.0	0.01	0.02	0.06	0.03
ENSG00000075089	26.19	8.86	19.37	13.63	28.2	32.77	16.8	10.97	12.88	24.31	8.64	5.51	3.11	3.7	5.61	2.69	5.21	7.17	5.25	1.81
ENSG00000075131	6.28	5.31	10.22	8.74	8.0	8.41	9.65	7.89	5.63	8.27	4.85	2.61	2.01	1.86	3.65	1.85	0.98	2.71	3.58	0.84
ENSG00000075142	62.11	64.53	104.13	65.54	63.41	114.11	72.32	81.82	87.45	60.78	55.67	40.79	38.93	31.44	74.95	33.4	21.14	44.04	62.02	10.6
ENSG00000075151	13.02	15.63	24.86	16.39	19.78	23.25	36.32	11.47	6.47	15.12	13.1	4.79	3.69	3.7	5.81	4.19	4.18	7.27	5.98	1.2
ENSG00000075188	22.42	18.17	34.12	29.61	21.98	26.9	34.28	26.46	19.06	33.08	12.54	10.91	8.71	7.54	20.06	6.66	4.79	10.59	9.55	3.87
ENSG00000075213	0.19	0.0	0.08	0.06	0.0	0.09	0.09	0.15	0.01	0.0	0.0	0.01	0.01	0.01	0.07	0.0	0.01	0.07	0.0	0.01
ENSG00000075218	3.35	4.33	11.91	6.46	3.66	2.54	6.32	9.27	2.32	2.48	6.41	3.34	2.23	3.48	8.62	2.01	1.22	5.38	2.69	2.2
ENSG00000075223	0.01	3.05	1.11	0.23	0.0	0.02	0.96	1.41	0.01	0.0	0.75	0.23	0.09	0.37	0.21	0.22	0.36	0.28	0.29	0.05
ENSG00000075234	40.96	5.91	11.43	14.94	9.8	4.95	9.54	9.3	6.41	4.59	6.8	4.96	3.55	3.76	4.28	2.63	5.87	4.58	4.81	0.85
ENSG00000075239	29.27	28.79	52.92	34.12	38.77	49.28	43.82	41.82	34.15	31.9	19.93	21.46	17.36	13.45	36.89	12.89	10.66	19.52	16.55	8.85
ENSG00000075240	16.59	10.27	13.56	18.15	15.85	9.04	7.69	12.36	11.06	16.86	8.19	3.11	2.09	1.88	2.75	2.64	2.49	5.33	5.3	0.51
ENSG00000075275	0.2	0.23	0.24	2.56	0.35	0.04	0.03	0.54	0.22	0.16	0.28	0.1	0.04	0.09	0.1	0.11	0.02	0.4	0.22	0.13
ENSG00000075290	0.02	0.0	0.02	0.0	0.0	0.0	0.0	0.0	0.02	0.0	0.0	0.0	0.0	0.0	0.0	0.0	0.0	0.01	0.0	0.0
ENSG00000075292	59.2	46.19	84.68	101.72	72.16	84.97	85.22	54.42	67.76	65.97	47.35	29.46	30.18	22.11	39.27	24.45	20.26	34.13	40.06	12.11
ENSG00000075303	10.78	23.89	33.22	14.04	18.52	16.12	12.83	13.84	9.76	19.75	16.98	6.14	4.6	5.38	6.81	4.66	3.61	6.97	6.79	1.11
ENSG00000075336	18.05	12.11	25.08	25.25	21.26	21.13	11.32	15.58	12.39	22.63	7.58	4.62	3.02	3.93	9.91	3.47	1.37	7.25	8.25	1.63
ENSG00000075340	1.12	2.5	3.99	32.83	1.48	0.14	6.93	20.29	4.03	0.35	17.22	17.97	9.35	12.02	55.23	7.6	4.01	15.38	7.82	8.62
ENSG00000075388	0.0	0.0	0.0	0.0	0.0	0.0	0.0	0.0	0.0	0.0	0.0	0.0	0.0	0.0	0.0	0.0	0.0	0.0	0.0	0.0
ENSG00000075391	0.15	0.19	0.87	0.87	0.87	1.08	0.37	0.22	0.28	0.59	0.24	0.07	0.06	0.02	0.08	0.04	0.01	0.16	0.1	0.01
ENSG00000075399	5.92	3.61	3.8	3.51	2.65	3.69	3.64	2.78	1.06	3.95	2.98	2.22	1.33	1.07	1.95	2.19	1.74	1.69	2.39	0.49
ENSG00000075407	5.11	1.96	5.02	3.62	3.47	4.35	3.23	1.97	2.05	5.35	1.81	0.85	0.52	0.61	1.33	0.46	0.6	1.24	0.92	0.35
ENSG00000075413	42.34	31.76	38.58	32.14	39.24	30.21	47.93	30.92	22.58	29.56	34.49	22.7	17.73	34.89	45.53	19.85	14.38	25.63	19.98	19.16
ENSG00000075415	600.85	357.09	559.18	393.13	708.58	712.22	413.71	367.54	343.63	673.47	211.01	132.29	112.22	85.04	177.78	95.26	98.34	168.85	195.51	38.64
ENSG00000075420	6.49	12.36	19.32	12.74	44.8	25.32	25.57	9.6	12.12	13.6	9.94	4.03	3.59	2.49	4.32	3.15	3.89	5.53	5.4	0.57
ENSG00000075426	29.38	20.07	40.73	25.59	9.03	19.29	19.48	14.55	5.43	24.46	12.18	3.03	1.43	3.4	2.34	2.34	3.87	5.91	5.53	0.96
ENSG00000075429	0.01	0.0	0.01	0.02	0.02	0.01	0.01	0.08	0.01	0.01	0.0	0.0	0.01	0.0	0.01	0.0	0.0	0.0	0.0	0.0
ENSG00000075461	0.12	0.01	0.01	0.01	0.0	0.0	0.0	0.02	0.0	0.01	0.0	0.0	0.0	0.01	0.0	0.0	0.01	0.02	0.01	0.0
ENSG00000075539	19.63	12.34	22.08	20.28	21.48	25.8	18.1	11.91	9.02	19.89	12.33	5.98	3.22	6.31	11.33	3.16	4.01	8.63	4.82	3.64
ENSG00000075568	18.68	9.33	17.22	9.66	15.75	12.54	9.84	6.81	5.48	14.56	7.16	2.48	2.05	2.08	3.47	2.25	2.59	4.42	3.41	0.64
ENSG00000075618	38.81	4.34	5.38	7.62	57.22	23.07	18.22	18.76	0.8	37.74	2.25	2.05	0.98	1.3	4.16	1.53	0.85	4.38	1.56	0.71
ENSG00000075624	2235.76	5105.74	3770.43	1963.95	1712.69	2626.39	6620.16	4442.14	2650.76	3099.7	3550.95	2286.04	2856.68	1573.49	2085.26	2468.03	1634.4	2295.37	4359.91	616.75
ENSG00000075643	0.26	0.05	0.1	0.04	0.01	0.01	0.02	0.01	0.0	0.01	0.02	0.03	0.0	0.0	0.13	0.04	0.0	0.02	0.01	0.01
ENSG00000075651	6.88	6.14	16.43	12.57	12.9	15.28	15.29	7.47	8.26	7.45	7.16	2.29	2.23	2.01	3.13	2.3	1.12	3.16	4.36	0.59
ENSG00000075673	0.0	0.0	0.0	0.02	0.23	0.04	0.0	0.0	0.01	0.01	0.0	0.0	0.0	0.0	0.0	0.0	0.0	0.0	0.01	0.0
ENSG00000075702	1.8	1.47	5.5	5.97	2.11	2.16	2.02	4.75	2.91	1.68	2.39	2.14	1.56	1.21	5.15	1.11	0.68	4.75	2.32	0.56
ENSG00000075711	10.83	6.98	13.42	10.49	12.81	14.35	8.25	8.22	4.95	11.97	6.61	3.06	1.74	2.52	4.05	1.69	2.36	5.2	2.73	0.8
ENSG00000075785	90.69	126.87	133.54	82.71	94.82	91.13	202.78	91.11	78.64	106.97	107.68	41.67	38.19	36.14	43.8	42.07	40.5	59.66	62.91	12.92
ENSG00000075790	13.53	13.15	21.6	16.18	15.28	17.65	19.46	11.81	7.93	16.89	10.99	6.12	6.86	5.04	11.84	3.16	3.36	8.64	6.06	2.35
ENSG00000075826	24.0	5.54	9.42	15.09	11.49	13.61	12.98	3.88	9.41	13.92	5.21	3.19	2.0	1.42	3.57	1.5	2.09	3.62	3.65	0.47
ENSG00000075856	17.44	10.55	18.74	14.59	18.03	18.31	17.25	11.17	7.96	20.59	10.69	5.93	2.72	5.25	6.32	3.37	3.79	6.8	4.66	1.92
ENSG00000075884	58.44	55.67	66.78	67.14	62.94	123.32	105.69	42.53	61.16	73.46	55.74	20.55	22.02	17.47	19.17	21.19	20.87	29.57	41.73	5.06
ENSG00000075886	0.0	0.0	0.25	0.07	0.0	0.07	0.0	0.05	0.03	0.11	0.03	0.0	0.0	0.0	0.0	0.0	0.02	0.0	0.0	0.01
ENSG00000075891	0.0	0.0	0.0	0.0	0.0	0.0	0.0	0.0	0.0	0.0	0.01	0.0	0.01	0.0	0.01	0.0	0.0	0.0	0.01	0.0
ENSG00000075914	17.01	19.55	22.33	24.14	24.3	29.92	21.87	17.27	21.73	25.39	10.48	7.43	7.44	3.72	9.88	6.3	4.09	7.1	10.08	1.53
ENSG00000075945	9.46	2.75	6.83	6.33	8.34	31.16	13.17	4.25	3.87	8.53	3.32	2.1	1.29	2.25	4.0	1.33	2.96	3.7	2.39	0.74
ENSG00000075975	10.74	7.1	13.75	10.31	21.51	13.66	11.05	5.94	6.54	18.0	6.2	1.93	0.94	1.58	2.11	1.12	1.7	3.23	2.48	0.55
ENSG00000076003	24.39	15.86	43.21	36.02	22.86	21.04	25.98	29.29	26.04	33.66	15.16	11.88	7.12	6.26	15.87	6.16	4.98	12.8	11.64	3.23
ENSG00000076043	18.1	12.23	23.65	46.25	36.29	24.76	49.41	25.8	25.34	21.69	23.39	30.42	21.0	37.66	55.22	15.83	13.17	24.37	17.82	53.56
ENSG00000076053	15.78	16.74	19.03	21.53	21.3	23.96	29.15	14.82	14.49	27.73	13.24	5.57	4.44	4.97	6.06	3.61	4.94	8.87	9.13	1.74
ENSG00000076067	3.99	1.47	4.55	5.11	4.82	2.78	1.95	1.09	7.65	4.02	0.68	0.2	0.18	0.13	0.34	0.06	0.28	0.41	0.18	0.05
ENSG00000076108	22.4	13.37	19.39	12.82	15.06	19.98	16.7	8.05	3.88	19.37	13.99	4.01	2.46	4.26	6.59	2.57	3.43	6.91	4.49	2.15
ENSG00000076201	8.15	3.23	6.34	5.99	4.47	8.02	5.86	3.14	2.41	6.56	3.77	1.69	1.29	1.33	2.17	1.05	1.12	2.97	1.72	0.51
ENSG00000076242	29.0	21.79	41.23	38.96	21.42	30.31	23.19	26.51	20.7	33.22	20.04	12.35	8.24	7.7	18.87	6.3	6.22	14.39	12.96	4.93
ENSG00000076248	18.56	7.94	30.25	28.0	24.83	26.07	17.77	17.02	16.69	27.27	7.28	5.77	3.89	2.99	6.48	3.23	2.74	6.73	6.25	1.03
ENSG00000076258	2.0	0.67	2.13	2.13	1.86	2.58	2.1	1.09	2.01	1.73	0.57	0.54	0.27	0.26	0.96	0.37	0.37	0.66	0.62	0.06
ENSG00000076321	9.73	4.5	7.43	4.29	5.76	8.0	5.84	3.95	1.87	8.0	2.92	0.96	0.37	1.42	1.84	0.61	0.96	1.59	0.9	0.43
ENSG00000076344	0.0	0.03	0.11	0.0	0.02	0.0	0.02	0.0	0.02	0.0	0.0	0.0	0.0	0.0	0.02	0.0	0.0	0.01	0.02	0.0
ENSG00000076351	4.76	0.62	2.7	2.63	1.97	0.19	2.01	2.38	4.4	0.87	0.98	1.13	0.34	0.09	0.91	0.3	0.73	1.83	0.92	0.25
ENSG00000076356	0.14	0.41	0.52	0.04	0.21	0.31	0.09	0.15	0.03	0.43	0.36	0.09	0.25	0.09	0.05	0.11	0.34	0.26	0.14	0.05
ENSG00000076382	11.81	14.81	31.62	27.6	15.23	18.83	22.74	35.36	24.58	12.5	16.13	15.78	15.1	10.75	40.9	10.96	4.72	17.37	14.28	7.03
ENSG00000076513	30.78	35.47	33.13	28.0	19.89	24.8	36.95	24.86	12.49	29.7	31.69	10.32	7.2	12.2	10.76	9.3	12.22	17.14	17.46	4.19
ENSG00000076554	6.88	4.11	8.59	1.15	5.63	3.63	13.74	3.42	7.81	3.46	3.22	1.99	1.8	0.79	3.45	0.77	0.93	3.74	2.13	0.25
ENSG00000076555	1.22	0.73	3.3	2.05	3.21	1.98	0.92	2.13	1.72	2.31	2.11	0.6	0.33	0.42	2.49	0.34	0.25	0.56	0.65	0.08
ENSG00000076604	5.83	0.89	2.08	3.38	7.11	3.15	1.14	1.05	0.71	8.62	1.76	0.58	0.39	0.48	0.68	0.35	0.43	2.16	0.99	0.12
ENSG00000076641	2.03	5.87	3.5	1.82	2.78	4.4	10.09	2.17	1.21	8.64	5.1	1.66	2.39	1.95	1.6	2.3	1.78	2.16	2.02	0.39
ENSG00000076650	5.91	2.88	7.13	7.05	6.03	6.2	5.43	3.36	3.15	7.06	2.96	1.79	1.04	1.09	2.01	0.69	0.94	1.94	1.85	0.78
ENSG00000076662	52.8	242.32	89.94	71.93	53.34	39.74	159.36	111.75	105.65	114.14	185.45	79.91	86.68	60.08	56.56	97.3	81.4	83.66	100.4	21.95
ENSG00000076685	67.29	54.44	71.11	47.1	56.31	93.96	62.31	34.4	44.46	55.99	52.67	16.62	12.34	16.9	14.17	15.09	14.16	27.67	25.34	4.0
ENSG00000076706	0.18	0.11	0.39	0.11	3.39	1.24	0.03	0.5	0.13	0.02	0.06	0.12	0.02	0.07	0.9	0.03	0.03	0.53	0.02	0.03
ENSG00000076716	0.03	0.02	0.0	5.21	0.33	0.0	0.07	0.05	0.03	0.0	0.19	0.09	0.01	0.03	0.34	0.01	0.02	0.17	0.01	0.02
ENSG00000076770	4.6	2.64	5.85	3.16	5.73	5.87	2.33	3.35	3.21	6.86	4.12	5.06	2.96	7.63	6.75	4.75	4.12	7.93	3.29	4.69
ENSG00000076826	0.0	0.03	0.1	0.04	0.01	0.03	0.05	0.05	0.01	0.03	0.05	0.01	0.01	0.02	0.08	0.0	0.0	0.03	0.03	0.0
ENSG00000076864	1.08	3.49	0.9	10.42	0.94	0.4	4.6	3.97	0.81	0.22	0.1	0.5	0.06	14.65	2.86	0.63	1.07	1.95	0.1	19.89
ENSG00000076924	19.33	11.66	16.77	20.61	14.05	18.77	17.26	13.1	10.84	17.77	9.76	6.23	5.29	4.74	7.12	5.55	6.57	8.13	10.24	2.04
ENSG00000076928	104.03	98.94	93.52	93.88	25.85	71.85	132.58	69.91	73.33	91.04	100.5	53.93	46.97	35.92	40.1	52.86	48.31	57.3	89.33	12.88
ENSG00000076944	52.17	244.64	169.44	59.71	36.22	148.44	166.78	112.95	163.62	94.29	112.76	59.94	65.16	49.48	64.39	55.39	52.21	61.58	115.0	23.31
ENSG00000076984	14.59	8.61	12.91	13.77	11.16	14.75	13.01	8.14	7.17	11.25	7.92	4.07	3.35	4.37	8.14	3.43	3.73	5.55	5.82	5.0
ENSG00000077009	0.0	0.0	0.24	0.0	0.0	0.0	0.0	0.0	0.0	0.0	0.0	0.0	0.0	0.0	0.0	0.0	0.0	0.0	0.0	0.0
ENSG00000077044	15.97	15.97	30.72	13.73	24.16	21.17	20.84	11.86	8.12	24.08	16.45	5.7	5.91	5.98	8.46	6.21	5.52	9.83	9.61	1.2
ENSG00000077063	0.0	0.01	0.03	0.0	0.0	0.0	0.17	0.18	0.0	0.0	0.04	0.01	0.0	0.05	0.18	0.0	0.01	0.07	0.0	0.0
ENSG00000077080	0.0	0.0	0.0	0.0	0.0	0.03	0.0	0.0	0.0	0.0	0.0	0.0	0.0	0.0	0.0	0.0	0.0	0.0	0.0	0.0
ENSG00000077092	0.41	0.08	0.1	0.37	0.32	0.2	0.1	0.13	0.1	0.18	0.08	0.01	0.02	0.12	0.06	0.03	0.03	0.05	0.03	0.02
ENSG00000077097	102.75	58.9	130.45	155.46	185.26	129.05	109.48	72.03	125.05	148.94	52.62	26.48	21.39	19.02	33.28	15.46	20.13	52.0	43.47	6.75
ENSG00000077147	27.32	19.23	37.27	25.5	30.42	26.52	26.89	19.25	17.01	32.63	13.86	8.51	4.84	6.83	15.04	4.72	5.21	10.55	7.01	3.87
ENSG00000077150	15.74	26.06	13.98	10.43	7.4	13.41	36.97	12.36	5.69	8.42	28.7	11.07	8.38	14.29	12.08	10.54	13.6	24.85	23.5	7.32
ENSG00000077152	14.38	11.71	27.95	33.48	19.27	16.49	28.58	29.88	23.9	13.58	16.87	17.89	11.96	12.73	45.04	10.04	6.65	21.79	13.49	7.02
ENSG00000077157	3.21	2.57	3.28	2.02	1.69	1.43	2.3	1.54	0.77	2.64	4.68	1.02	0.77	1.28	1.04	1.44	1.0	1.5	1.51	0.26
ENSG00000077232	20.3	4.93	16.11	4.85	6.8	7.48	5.13	4.38	1.92	14.14	2.93	0.81	0.43	0.74	1.36	0.5	0.83	1.81	0.94	0.23
ENSG00000077235	23.21	12.9	20.89	22.17	16.75	21.57	17.93	16.39	14.47	17.9	8.19	7.38	5.86	3.43	8.85	5.33	6.04	7.25	8.6	1.56
ENSG00000077238	17.75	27.43	18.82	8.75	9.59	12.44	35.74	13.79	8.96	17.99	31.53	13.24	11.58	9.49	9.95	11.55	8.22	18.26	17.63	2.74
ENSG00000077254	31.94	22.13	31.4	25.34	18.3	25.37	27.02	17.21	13.44	30.78	17.34	7.64	5.28	7.85	10.81	5.36	6.06	11.62	8.57	3.86
ENSG00000077264	0.0	0.0	0.01	0.0	0.0	0.02	0.0	0.02	0.0	0.0	0.02	0.01	0.0	0.0	0.0	0.0	0.0	0.0	0.0	0.0
ENSG00000077274	0.01	0.0	0.0	0.0	0.0	0.0	0.0	0.0	0.0	0.0	0.0	0.0	0.0	0.0	0.01	0.01	0.0	0.0	0.0	0.0
ENSG00000077279	0.0	0.0	0.0	0.0	0.0	0.0	0.0	0.0	0.0	0.01	0.0	0.0	0.0	0.0	0.0	0.0	0.0	0.0	0.0	0.0
ENSG00000077312	59.31	38.36	76.31	72.71	61.17	70.64	45.98	57.71	52.03	73.35	25.33	19.99	15.58	10.54	27.78	12.61	11.67	22.65	23.6	5.21
ENSG00000077327	4.63	0.0	0.32	0.0	0.0	0.15	4.31	0.07	0.0	0.04	0.0	0.01	0.04	0.01	0.14	0.01	0.03	0.0	0.02	0.01
ENSG00000077348	17.49	7.47	21.37	28.73	19.56	38.35	12.5	14.79	33.38	30.14	6.45	3.48	3.06	2.36	3.23	3.51	2.16	5.3	6.35	0.76
ENSG00000077380	42.27	25.98	43.4	29.14	34.35	52.66	33.17	21.7	13.35	54.41	17.71	8.69	5.43	6.39	12.51	6.96	6.41	11.47	9.75	2.7
ENSG00000077420	75.18	79.4	67.2	38.25	28.0	85.35	136.43	44.19	32.41	83.59	67.53	20.9	15.61	20.97	13.78	20.18	27.75	37.72	35.83	6.63
ENSG00000077454	35.26	35.81	39.2	39.43	28.53	50.82	23.62	25.74	31.25	40.74	28.8	13.1	12.96	10.24	12.27	14.26	11.24	17.52	24.43	2.92
ENSG00000077458	19.66	9.48	19.51	11.19	11.96	15.81	11.84	7.52	4.67	15.98	10.21	3.99	1.92	3.42	5.04	2.12	3.15	4.92	3.38	1.26
ENSG00000077463	12.63	8.07	11.58	13.89	6.55	8.86	12.72	8.63	8.76	11.65	6.85	4.96	3.95	2.9	6.65	2.89	3.2	5.73	6.44	1.58
ENSG00000077498	0.0	0.0	0.0	0.0	0.0	0.0	0.0	0.0	0.0	0.0	0.0	0.0	0.0	0.0	0.0	0.0	0.0	0.0	0.0	0.0
ENSG00000077514	11.79	8.36	17.92	9.47	7.5	9.43	9.87	9.27	5.08	13.49	5.98	2.53	1.53	1.61	4.08	1.57	1.96	3.42	2.98	0.73
ENSG00000077522	0.0	0.01	0.11	0.0	0.16	0.01	0.0	0.01	0.07	0.07	0.0	0.02	0.0	0.08	0.01	0.01	0.0	0.01	0.0	0.0
ENSG00000077549	176.22	236.62	192.92	124.83	122.88	192.55	350.53	160.35	132.65	209.0	174.83	75.89	73.44	60.58	66.37	77.28	72.21	102.52	138.18	18.0
ENSG00000077585	1.41	3.52	2.92	1.41	0.24	1.92	1.21	2.04	2.49	2.27	4.0	1.23	0.34	0.55	1.49	0.52	1.36	3.64	0.92	0.33
ENSG00000077616	0.42	0.2	0.36	0.34	0.08	0.16	0.17	0.16	0.23	0.35	0.13	0.05	0.06	0.06	0.17	0.05	0.06	0.43	0.12	0.02
ENSG00000077684	7.21	5.73	11.45	11.42	18.07	11.69	10.03	7.64	8.81	9.41	7.05	3.58	2.97	2.59	5.47	2.08	2.27	4.61	4.74	1.05
ENSG00000077713	7.23	2.29	4.85	2.72	6.52	6.92	2.1	2.39	3.02	7.2	1.13	0.47	0.27	0.74	0.56	0.33	0.42	1.12	0.6	0.12
ENSG00000077721	50.05	31.87	50.82	39.83	41.03	60.02	54.82	31.2	26.39	50.78	25.28	14.0	9.55	10.55	16.59	10.67	9.67	18.62	15.92	4.39
ENSG00000077782	0.35	1.17	7.95	1.57	43.26	8.34	3.51	4.84	0.16	7.67	2.28	1.54	0.91	0.6	2.89	0.48	0.66	2.29	1.27	0.18
ENSG00000077800	0.05	0.02	0.03	0.08	0.18	0.34	0.03	0.04	0.03	0.08	0.33	0.03	0.04	0.02	0.0	0.0	0.0	0.0	0.11	0.0
ENSG00000077935	0.01	0.05	0.54	0.17	0.18	0.68	0.2	0.04	0.02	0.07	0.1	0.04	0.0	0.04	0.05	0.0	0.01	0.08	0.03	0.02
ENSG00000077942	0.06	0.12	0.51	0.14	25.42	0.27	0.08	0.4	0.04	0.14	0.07	0.33	0.03	0.06	3.05	0.01	0.08	0.81	0.07	0.04
ENSG00000077943	0.04	0.07	0.09	0.41	0.01	0.03	0.01	0.23	0.29	0.0	0.09	0.15	0.02	0.03	0.17	0.07	0.24	0.19	0.0	0.0
ENSG00000077984	24.59	215.65	272.96	150.61	1210.62	65.36	634.93	285.31	1243.12	191.23	296.87	177.15	200.95	84.13	199.95	80.83	127.85	187.07	225.1	34.08
ENSG00000078018	0.01	0.0	0.02	0.34	0.03	0.03	0.05	0.04	0.0	0.01	0.16	0.0	0.03	0.01	0.1	0.01	0.0	0.11	0.06	0.01
ENSG00000078043	3.49	3.18	4.43	2.9	5.35	4.14	3.02	2.49	1.91	4.75	1.11	0.55	0.51	0.53	1.06	0.31	0.53	1.15	0.51	0.22
ENSG00000078053	0.29	0.97	0.37	0.04	0.09	0.09	0.24	0.24	0.01	0.11	0.01	0.03	0.14	0.01	0.06	0.0	0.02	0.09	0.0	0.01
ENSG00000078061	27.43	20.85	26.49	24.89	19.85	27.72	27.73	19.23	18.74	27.01	17.75	9.33	12.6	6.67	12.5	7.77	6.88	11.9	13.13	4.47
ENSG00000078070	22.5	6.56	20.5	23.78	17.99	36.63	10.89	9.4	16.88	20.98	6.93	4.93	4.47	2.79	7.83	2.88	3.55	6.86	8.05	1.76
ENSG00000078081	0.0	0.09	0.22	0.1	0.03	0.16	0.08	0.22	1.02	0.09	0.32	0.1	0.03	0.66	0.17	0.06	0.18	0.86	0.06	0.05
ENSG00000078098	0.0	0.0	0.08	0.0	0.0	0.09	0.11	0.0	0.0	0.0	0.0	0.02	0.1	0.0	0.19	0.0	0.0	0.04	0.0	0.07
ENSG00000078114	0.01	0.04	0.03	0.07	0.0	0.0	1.66	0.08	0.04	0.01	0.38	0.03	0.1	0.06	0.15	0.12	0.01	0.01	0.09	0.0
ENSG00000078124	6.1	7.08	9.86	4.84	3.14	5.63	10.89	5.93	3.06	5.36	3.91	2.06	1.65	1.14	2.41	1.82	1.03	3.4	1.99	0.41
ENSG00000078140	20.49	14.75	29.15	24.09	20.78	28.0	31.49	21.97	18.16	23.66	10.79	6.28	8.16	5.17	14.5	5.19	4.13	9.47	8.38	2.44
ENSG00000078142	29.51	24.44	22.63	37.91	32.09	30.58	17.02	22.51	19.35	28.52	15.46	10.11	10.58	6.76	14.07	10.01	6.6	9.84	20.28	4.99
ENSG00000078177	4.41	1.04	4.46	3.33	3.23	3.54	2.04	1.42	1.21	4.6	0.96	0.45	0.26	0.32	0.62	0.29	0.35	0.65	0.46	0.13
ENSG00000078237	1.2	1.67	2.4	0.45	0.48	3.08	1.96	0.61	0.44	1.31	0.89	0.18	0.29	0.22	0.23	0.28	0.46	0.63	0.34	0.07
ENSG00000078246	3.67	0.64	2.08	2.07	2.03	1.43	1.19	1.32	0.51	2.16	0.86	0.42	0.24	0.31	0.82	0.14	0.29	0.62	0.22	0.27
ENSG00000078269	4.52	1.18	0.84	0.85	1.57	0.5	2.82	1.92	0.42	3.55	2.85	1.09	2.81	0.48	0.99	1.13	0.64	1.17	2.82	0.18
ENSG00000078295	0.85	0.01	0.0	0.28	0.01	0.0	0.34	0.74	0.02	0.02	0.01	0.08	0.0	0.0	0.19	0.0	0.0	0.24	0.05	0.0
ENSG00000078304	47.17	59.17	51.09	39.1	42.46	51.41	66.37	36.97	29.46	52.07	46.97	24.6	15.02	19.92	28.81	15.6	26.93	33.74	32.46	7.72
ENSG00000078319	1.32	0.48	0.0	0.0	0.0	0.39	0.0	0.08	0.0	1.27	0.2	0.26	0.0	0.16	0.0	0.0	0.09	0.0	0.04	0.0
ENSG00000078328	0.03	0.13	0.0	0.01	0.0	0.15	0.08	0.05	0.58	0.08	0.0	0.03	0.0	0.0	0.01	0.0	0.0	0.0	0.01	0.0
ENSG00000078369	136.15	121.33	152.38	100.94	100.38	187.71	166.93	90.18	76.67	159.4	83.87	38.14	25.66	33.25	38.62	30.28	33.64	55.33	50.82	11.57
ENSG00000078399	68.19	15.62	48.75	177.29	0.0	0.38	13.49	21.62	0.14	12.31	1.36	1.0	0.68	1.13	1.44	0.48	0.6	1.97	1.15	0.28
ENSG00000078401	0.15	0.06	0.21	0.56	0.02	0.16	0.93	0.02	0.06	0.18	0.04	0.04	0.02	0.09	0.04	0.06	0.07	0.12	0.07	0.02
ENSG00000078403	16.43	9.94	25.68	24.45	23.26	26.02	19.11	11.17	7.29	22.98	7.35	3.8	2.86	2.86	5.03	3.0	2.68	5.36	4.07	1.46
ENSG00000078487	4.02	2.16	4.23	7.95	3.88	7.33	1.24	4.2	4.11	6.12	3.12	1.16	1.59	0.74	1.09	1.47	1.34	1.5	2.4	0.28
ENSG00000078549	0.0	0.0	0.0	0.0	0.0	0.0	0.0	0.02	0.0	0.0	0.0	0.0	0.0	0.0	0.0	0.0	0.0	0.0	0.0	0.0
ENSG00000078579	0.0	0.0	0.0	0.05	0.0	0.0	0.06	0.0	0.0	0.0	0.0	0.0	0.01	0.0	0.01	0.04	0.01	0.0	0.0	0.02
ENSG00000078589	2.96	0.78	0.86	0.84	1.07	0.63	1.15	2.83	1.51	2.78	6.71	2.21	0.73	2.99	1.04	1.27	2.65	5.95	4.14	0.41
ENSG00000078596	30.24	6.85	15.05	36.01	831.96	90.11	70.28	16.04	36.58	218.88	9.23	7.9	3.23	6.58	4.86	1.91	10.95	8.54	6.59	0.83
ENSG00000078618	87.51	59.74	72.86	67.42	71.36	69.62	86.05	51.94	46.69	72.37	51.86	30.61	29.79	28.96	48.8	25.09	24.68	37.53	40.8	19.8
ENSG00000078668	125.52	65.37	140.44	116.42	189.99	170.14	67.17	107.64	73.05	150.07	61.76	44.29	28.82	31.97	76.48	28.77	28.92	50.38	47.79	15.64
ENSG00000078674	54.9	29.73	64.66	77.44	105.71	70.44	31.71	34.19	48.29	60.62	27.89	17.17	19.03	24.56	34.95	12.41	10.07	25.75	23.86	9.26
ENSG00000078687	0.55	0.99	0.94	2.39	2.27	0.73	0.91	1.47	0.45	1.05	1.55	0.75	0.97	0.65	1.15	0.65	0.47	1.08	1.16	0.15
ENSG00000078699	4.7	1.76	3.76	4.19	3.93	3.36	3.02	1.68	2.0	3.67	2.39	0.83	0.69	0.95	1.71	0.59	0.6	1.14	1.04	0.19
ENSG00000078725	0.0	0.0	0.0	0.0	0.0	0.0	0.0	0.02	0.0	0.0	0.0	0.0	0.0	0.0	0.0	0.0	0.0	0.03	0.0	0.0
ENSG00000078747	15.01	10.05	14.23	8.3	10.32	11.11	11.93	7.23	4.51	14.82	9.11	3.43	1.79	3.26	3.95	2.6	3.52	4.61	3.56	1.15
ENSG00000078795	0.14	0.34	0.31	0.17	0.13	0.34	0.0	0.15	0.11	0.16	0.06	0.01	0.07	0.05	0.08	0.14	0.04	0.1	0.08	0.0
ENSG00000078804	0.59	1.97	2.1	31.92	1.56	2.08	5.05	1.28	0.82	0.87	4.23	1.85	1.46	1.12	1.67	1.55	0.75	3.77	2.12	0.35
ENSG00000078808	40.61	35.64	57.39	56.12	65.65	48.55	52.0	38.95	56.48	52.37	26.32	15.79	11.31	10.83	19.07	10.85	12.19	24.21	22.69	3.98
ENSG00000078814	0.1	0.19	0.09	0.34	0.21	0.36	0.25	0.09	0.33	0.22	0.04	0.01	0.06	0.02	0.33	0.05	0.02	0.09	0.05	0.0
ENSG00000078898	0.0	0.0	0.0	0.0	0.0	0.0	0.0	0.0	0.0	0.0	0.0	0.0	0.0	0.0	0.0	0.0	0.0	0.0	0.0	0.0
ENSG00000078900	2.23	0.54	0.11	0.48	0.15	0.01	0.42	0.11	0.13	0.08	0.09	0.07	0.06	0.02	0.23	0.05	0.02	0.0	0.05	0.03
ENSG00000078902	13.67	15.18	18.01	11.18	9.03	12.1	33.72	12.28	9.91	16.25	11.55	5.81	6.64	3.96	7.77	6.19	4.92	8.75	9.7	2.53
ENSG00000078967	5.25	2.51	4.71	3.41	2.67	6.71	1.61	1.82	5.05	3.52	0.98	0.79	0.77	0.69	1.25	0.5	0.66	0.77	1.29	0.1
ENSG00000079101	0.0	0.04	0.47	0.04	0.44	0.09	0.0	0.6	0.07	0.03	0.44	0.0	0.18	0.3	0.9	0.02	0.01	0.03	1.16	0.16
ENSG00000079102	0.01	0.02	0.07	0.01	0.0	25.25	0.0	0.02	0.0	0.0	0.01	0.03	0.01	0.06	0.1	0.02	0.01	0.03	0.0	0.05
ENSG00000079112	0.0	0.0	0.02	0.0	0.0	0.0	0.0	0.0	0.0	0.0	0.0	0.0	0.0	0.0	0.0	0.0	0.0	0.0	0.0	0.0
ENSG00000079134	37.26	13.89	35.97	40.84	34.65	39.4	17.5	21.5	20.35	36.68	14.76	9.89	9.59	6.56	15.01	6.75	5.71	11.55	11.62	3.26
ENSG00000079150	2.41	1.62	5.78	9.76	9.0	9.62	3.46	3.02	5.66	7.11	1.64	0.87	0.92	0.21	0.78	0.3	0.24	1.19	1.22	0.14
ENSG00000079156	0.14	0.16	0.05	2.91	0.02	0.03	1.63	0.4	0.13	0.02	0.18	0.14	0.06	0.21	0.21	0.12	0.05	0.27	0.13	0.04
ENSG00000079215	1.79	4.83	11.94	3.56	0.64	1.92	3.11	7.34	2.65	5.15	1.07	1.07	0.71	0.42	2.23	1.75	0.65	2.28	1.0	0.29
ENSG00000079246	100.47	107.31	136.07	107.97	99.58	128.65	147.78	89.86	65.86	147.48	95.91	44.76	35.55	34.94	42.66	34.16	31.79	51.99	57.27	11.06
ENSG00000079257	19.34	12.02	16.28	84.56	10.69	29.81	62.69	23.46	12.84	15.16	13.1	10.7	9.93	10.61	24.59	6.45	5.07	11.42	9.8	8.81
ENSG00000079263	11.67	5.15	5.72	1.37	11.86	13.92	1.74	3.59	8.7	4.8	6.6	3.94	3.16	5.01	3.54	3.12	5.84	7.46	5.31	1.22
ENSG00000079277	29.46	19.93	32.66	18.34	35.56	41.67	48.85	17.97	11.38	30.18	20.02	9.34	6.66	6.58	11.25	8.85	7.81	10.33	9.39	3.83
ENSG00000079308	3.38	3.66	5.37	12.17	3.06	0.53	11.74	14.09	6.04	1.36	10.97	13.12	7.19	15.63	38.9	6.76	6.72	17.19	5.35	16.84
ENSG00000079313	7.75	4.18	5.86	8.46	8.84	14.05	9.23	4.76	4.94	8.68	4.84	3.73	1.39	2.09	4.82	1.69	1.71	3.46	2.89	1.07
ENSG00000079332	19.78	25.53	34.39	28.14	26.22	29.41	39.64	28.02	22.75	28.61	20.59	10.88	8.47	6.57	14.51	6.64	6.43	15.62	15.59	1.73
ENSG00000079335	8.02	3.95	6.03	5.05	4.04	6.5	6.69	2.8	3.43	9.21	3.78	1.41	0.86	1.33	1.3	0.9	1.08	2.63	1.46	0.3
ENSG00000079337	3.08	0.19	1.83	1.64	0.87	1.5	5.29	2.0	0.64	2.64	1.07	0.55	0.4	0.18	0.98	0.41	0.25	0.49	0.57	0.03
ENSG00000079385	1.63	40.23	5.31	6.07	0.34	1.26	76.16	14.09	13.03	2.15	66.95	25.19	18.71	20.64	16.76	20.16	13.46	20.08	36.21	5.54
ENSG00000079387	3.96	2.98	6.4	3.86	4.0	4.7	4.78	3.68	2.12	5.87	2.47	1.17	0.54	1.24	1.79	0.67	0.91	2.12	1.12	0.36
ENSG00000079393	0.12	2.98	0.24	0.13	0.0	0.0	3.45	0.79	0.33	0.0	4.24	2.36	5.11	2.06	2.73	3.12	0.81	1.38	4.87	0.52
ENSG00000079432	17.24	5.27	10.61	10.12	8.64	11.33	11.35	6.52	4.21	10.78	6.77	2.57	1.88	2.5	4.29	2.07	2.74	4.28	5.55	1.32
ENSG00000079435	1.22	3.65	1.74	0.84	0.38	0.8	2.32	1.64	3.16	1.03	3.45	2.37	3.23	1.25	4.28	1.71	0.71	3.35	5.11	0.48
ENSG00000079459	98.63	67.37	89.02	72.34	125.05	118.02	66.08	52.82	75.32	105.67	36.11	30.18	20.93	18.59	37.51	15.2	19.62	26.4	27.25	25.11
ENSG00000079462	11.27	6.94	15.53	18.54	7.96	28.61	11.9	10.73	17.21	15.79	6.6	5.29	4.54	2.5	9.97	3.92	1.65	4.88	6.45	1.37
ENSG00000079482	4.42	1.56	7.38	4.58	4.28	4.78	3.05	1.65	1.36	6.04	2.59	1.21	0.93	0.94	1.04	0.52	0.38	1.2	1.35	0.27
ENSG00000079557	0.0	0.0	0.0	0.0	0.0	0.0	0.0	0.0	0.0	0.0	0.0	0.0	0.0	0.0	0.0	0.0	0.0	0.0	0.0	0.0
ENSG00000079616	26.34	27.22	51.23	65.92	28.74	33.13	48.64	58.76	36.44	33.68	30.69	27.6	27.51	16.25	55.38	13.9	10.96	28.16	27.71	11.31
ENSG00000079689	0.0	0.06	0.0	0.0	0.0	0.0	0.0	0.0	0.0	0.0	0.0	0.0	0.0	0.0	0.08	0.0	0.0	0.02	0.0	0.03
ENSG00000079691	0.9	0.43	2.13	0.46	0.06	0.1	4.81	2.64	0.19	1.27	0.58	0.26	0.26	0.27	1.42	0.18	0.14	0.68	0.22	0.11
ENSG00000079739	7.56	30.24	31.09	22.69	27.85	7.21	34.05	23.69	27.68	6.09	21.3	9.86	7.96	6.84	9.03	8.75	6.4	10.77	15.56	1.35
ENSG00000079785	36.71	22.51	42.39	44.06	41.45	51.86	39.08	23.36	23.38	46.0	16.14	11.95	7.37	8.78	20.51	7.47	7.07	14.71	11.95	4.31
ENSG00000079805	52.33	48.95	55.06	29.83	33.7	47.06	56.74	29.41	26.44	55.05	44.77	17.67	12.37	14.74	21.74	13.72	16.0	23.29	22.29	6.51
ENSG00000079819	40.0	3.17	18.44	2.04	0.2	21.76	13.85	11.33	4.85	18.05	1.83	1.57	0.62	1.34	2.93	0.74	0.97	5.61	1.25	0.38
ENSG00000079841	0.0	0.0	0.0	0.0	0.0	0.0	0.0	0.01	0.0	0.0	0.0	0.0	0.0	0.0	0.0	0.0	0.0	0.0	0.0	0.0
ENSG00000079931	0.03	0.12	0.15	0.02	0.06	0.16	0.1	0.17	0.02	0.07	0.11	0.05	0.05	0.07	0.13	0.04	0.0	0.27	0.18	0.01
ENSG00000079950	13.63	13.53	16.12	5.07	4.22	15.55	18.05	5.37	3.03	19.42	7.34	2.74	1.86	2.8	2.82	2.22	2.16	4.23	3.85	1.05
ENSG00000079974	26.74	6.64	14.74	18.52	28.89	21.56	8.36	7.68	7.33	16.16	8.33	3.49	1.98	2.2	3.07	1.92	2.53	4.98	3.99	0.6
ENSG00000079999	25.81	15.0	26.54	40.86	24.62	34.74	30.72	22.21	24.61	26.44	12.46	12.69	12.97	7.48	17.8	8.31	6.77	13.63	17.9	5.32
ENSG00000080007	0.1	0.02	1.68	0.11	0.1	0.1	0.04	0.04	1.68	0.02	0.99	0.25	0.09	0.36	0.12	0.3	0.1	0.36	0.24	0.03
ENSG00000080031	0.27	0.02	0.23	0.05	0.18	2.55	0.63	0.01	0.0	0.68	0.0	0.0	0.0	0.05	0.0	0.0	0.0	0.0	0.0	0.04
ENSG00000080166	0.0	0.01	0.02	0.01	0.0	0.0	0.0	0.01	0.02	0.03	0.02	0.01	0.01	0.01	0.02	0.01	0.01	0.0	0.03	0.0
ENSG00000080189	25.59	21.52	34.45	32.47	53.01	40.74	32.99	22.78	36.06	30.85	21.23	12.22	13.86	6.43	13.85	8.92	6.67	12.51	18.56	2.06
ENSG00000080200	1.01	1.12	7.26	0.8	0.85	0.25	3.41	0.2	0.42	5.07	0.71	0.23	0.0	0.1	0.29	0.11	0.23	0.32	0.07	0.02
ENSG00000080224	0.01	0.01	0.02	0.02	0.0	0.01	0.01	0.02	0.01	0.01	0.01	0.0	0.0	0.0	0.01	0.0	0.0	0.0	0.01	0.0
ENSG00000080293	0.0	0.0	0.0	0.0	0.0	0.0	0.0	0.0	0.02	0.0	0.0	0.0	0.0	0.0	0.0	0.0	0.0	0.0	0.0	0.0
ENSG00000080298	2.94	1.5	2.5	2.51	1.48	3.8	3.33	1.06	0.61	3.35	1.44	0.85	0.55	0.64	0.95	0.45	0.81	0.82	0.8	0.44
ENSG00000080345	6.81	3.86	8.78	7.67	6.2	7.12	5.17	4.14	2.24	8.69	3.24	1.68	1.06	1.42	2.49	1.08	0.82	2.29	1.75	0.36
ENSG00000080371	16.71	17.41	23.85	9.19	10.81	17.79	25.76	8.62	2.77	24.25	10.11	1.84	2.06	2.1	2.76	2.12	1.68	4.24	2.73	0.8
ENSG00000080493	0.05	0.03	0.67	0.03	0.01	0.02	0.0	0.17	0.01	0.03	0.11	0.08	0.01	0.05	0.03	0.01	0.15	0.1	0.04	0.01
ENSG00000080503	67.29	38.94	72.34	87.72	85.86	93.2	66.03	40.31	16.42	121.65	35.02	12.95	10.76	11.24	17.24	10.48	12.97	22.69	17.29	3.26
ENSG00000080511	0.0	0.0	0.0	0.0	0.0	0.0	0.0	0.0	0.0	0.0	0.0	0.0	0.0	0.0	0.0	0.0	0.0	0.0	0.0	0.0
ENSG00000080546	15.12	5.31	11.92	16.67	7.42	20.0	16.01	8.04	5.16	20.8	7.12	3.49	3.89	3.18	4.44	4.84	2.56	5.12	3.41	1.18
ENSG00000080561	0.08	0.04	0.06	0.15	0.38	0.02	1.42	0.16	0.04	0.01	0.09	0.06	0.04	0.04	0.2	0.04	0.07	0.04	0.04	0.03
ENSG00000080572	0.0	0.0	0.0	0.0	0.0	0.0	0.0	0.0	0.0	0.0	0.0	0.0	0.0	0.0	0.01	0.0	0.0	0.02	0.0	0.01
ENSG00000080573	0.22	0.03	0.31	0.08	0.01	0.14	0.01	1.02	0.04	0.06	0.03	0.07	0.07	0.0	0.36	0.01	0.11	0.3	0.03	0.01
ENSG00000080603	1.12	0.91	2.55	1.76	1.15	2.2	1.82	0.7	0.8	1.87	1.06	0.4	0.21	0.26	0.4	0.24	0.12	0.65	0.35	0.14
ENSG00000080608	15.5	6.87	24.22	24.94	22.79	30.76	14.13	16.04	10.52	22.94	6.33	5.15	5.05	3.06	7.8	2.81	1.88	4.85	5.86	2.17
ENSG00000080618	0.03	0.0	0.03	0.05	0.09	0.18	0.01	0.02	0.0	0.07	0.05	0.02	0.0	0.0	0.02	0.0	0.01	0.0	0.0	0.01
ENSG00000080644	0.0	0.0	0.03	0.0	0.0	0.0	0.0	0.04	0.01	0.0	0.02	0.01	0.0	0.0	0.03	0.0	0.0	0.0	0.07	0.0
ENSG00000080709	0.19	0.08	0.19	0.07	0.0	0.0	0.0	0.18	7.6	0.0	0.0	0.0	0.0	0.0	0.0	0.0	0.0	0.0	0.02	0.0
ENSG00000080802	7.75	4.16	7.06	6.93	7.38	9.55	4.85	4.26	3.93	8.2	3.8	2.0	1.41	2.03	2.76	1.04	1.44	2.56	2.34	0.89
ENSG00000080815	24.81	31.79	34.85	23.86	18.53	26.09	47.29	18.36	12.91	32.65	23.11	7.68	6.04	7.79	6.91	7.87	6.55	11.0	14.25	2.05
ENSG00000080819	13.78	13.55	22.9	43.08	12.09	13.17	23.12	36.34	12.25	12.76	21.93	32.94	16.8	32.45	93.5	11.68	8.78	26.69	13.62	26.83
ENSG00000080822	39.64	23.71	39.9	31.0	38.32	57.06	34.88	24.93	19.12	40.53	23.15	10.94	7.03	9.0	17.01	8.25	10.49	17.57	11.43	4.97
ENSG00000080823	9.06	1.01	2.29	12.9	22.76	2.6	2.4	11.98	22.26	3.33	1.4	0.57	0.87	0.49	1.37	0.42	0.55	1.64	0.48	1.37
ENSG00000080824	261.72	135.82	333.07	254.71	263.79	242.8	326.82	175.95	160.94	301.74	110.97	96.29	50.11	59.57	121.29	46.83	37.79	115.1	68.51	38.65
ENSG00000080839	5.08	3.1	8.04	5.21	2.59	3.84	3.85	4.9	3.04	6.13	3.04	1.45	1.14	0.97	2.99	0.85	0.9	2.12	1.37	0.54
ENSG00000080845	14.87	9.69	10.7	8.05	13.25	17.84	9.95	5.79	3.43	13.8	5.89	2.01	1.63	1.76	1.94	1.9	2.87	4.78	3.39	0.58
ENSG00000080854	1.46	0.05	0.01	0.2	1.91	0.05	0.68	0.03	0.03	0.08	0.21	0.14	0.02	0.07	0.14	0.02	0.09	0.16	0.09	0.02
ENSG00000080910	0.0	0.0	0.0	0.0	0.0	0.05	0.0	0.0	0.0	0.0	0.0	0.0	0.0	0.0	0.0	0.03	0.0	0.0	0.0	0.0
ENSG00000080947	0.12	0.0	0.0	0.0	0.0	0.0	0.0	0.0	0.02	0.0	0.0	0.0	0.0	0.0	0.03	0.0	0.0	0.0	0.0	0.0
ENSG00000080986	6.14	7.79	18.39	16.89	10.95	10.97	8.7	18.44	8.39	7.94	9.48	7.97	5.25	7.17	18.35	4.07	3.54	10.91	5.16	3.7
ENSG00000081014	4.64	2.91	4.7	3.32	3.05	4.07	3.23	2.21	1.14	4.86	1.68	0.9	0.54	0.89	1.34	0.56	0.66	1.37	0.92	0.3
ENSG00000081019	5.94	3.54	6.73	6.14	5.68	6.16	6.12	4.16	2.97	8.18	4.21	1.77	1.12	1.58	2.31	1.31	1.26	2.6	1.6	0.59
ENSG00000081026	0.26	0.49	0.81	0.31	0.79	0.51	0.34	1.08	0.2	0.17	0.21	0.06	0.11	0.05	0.12	0.04	0.06	0.17	0.04	0.01
ENSG00000081041	0.68	0.86	1.11	0.63	2.2	4.56	6.51	1.12	0.08	0.84	0.53	0.36	0.36	0.21	0.96	0.35	0.48	0.51	0.18	0.05
ENSG00000081051	0.0	0.0	0.0	0.0	0.0	0.09	0.0	0.0	0.0	0.0	0.0	0.0	0.0	0.0	0.0	0.0	0.0	0.0	0.0	0.0
ENSG00000081052	0.14	0.14	0.21	0.13	0.12	0.18	0.09	0.09	0.07	0.11	0.09	0.06	0.05	0.02	0.19	0.03	0.02	0.08	0.09	0.04
ENSG00000081059	3.91	1.54	1.26	1.63	1.56	3.17	3.07	2.4	1.67	3.1	11.47	3.38	1.73	5.24	1.61	2.06	4.64	7.92	4.78	0.31
ENSG00000081087	7.29	14.17	14.38	7.83	6.11	7.45	15.52	8.49	6.24	7.47	9.42	4.43	2.56	2.95	4.03	3.31	5.01	5.97	5.78	1.44
ENSG00000081138	0.01	0.0	0.01	0.0	0.0	0.01	0.01	0.01	0.01	0.0	0.0	0.0	0.0	0.0	0.01	0.0	0.0	0.0	0.0	0.0
ENSG00000081148	0.3	0.03	0.11	0.01	0.1	0.24	0.14	0.06	0.03	0.04	0.07	0.02	0.01	0.01	0.03	0.01	0.01	0.01	0.03	0.01
ENSG00000081154	75.69	54.04	79.57	80.89	60.15	67.86	80.76	55.86	40.66	81.03	40.07	21.02	12.75	19.43	33.74	13.27	15.74	29.49	21.24	8.52
ENSG00000081177	1.14	0.91	3.75	5.76	6.43	2.63	3.85	2.0	2.19	4.94	1.1	0.53	0.38	0.66	0.94	0.41	0.36	1.19	0.7	0.1
ENSG00000081181	0.76	0.31	0.52	2.12	0.04	0.31	8.89	0.45	1.15	0.28	0.15	0.19	0.12	24.68	2.35	0.17	0.37	0.39	0.33	5.21
ENSG00000081189	38.26	8.61	12.02	2.33	0.85	9.87	10.85	7.15	1.49	42.66	4.74	1.29	0.56	1.7	2.0	1.15	1.61	4.44	2.32	0.14
ENSG00000081237	168.68	293.56	228.62	108.68	51.11	141.28	322.16	97.37	67.69	193.19	260.62	82.42	47.2	92.24	43.95	74.36	128.48	121.51	97.07	24.31
ENSG00000081248	0.0	0.01	0.0	0.0	0.0	0.0	0.0	0.0	0.0	0.0	0.0	0.0	0.0	0.0	0.0	0.0	0.0	0.0	0.0	0.0
ENSG00000081277	0.0	0.0	0.0	0.0	0.03	0.0	0.0	0.0	0.0	0.0	0.0	0.0	0.0	0.0	0.0	0.0	0.0	0.0	0.0	0.0
ENSG00000081307	13.88	7.84	15.54	19.3	16.74	18.97	10.06	12.06	8.57	16.26	8.69	4.71	3.88	2.43	5.74	3.31	2.47	5.08	4.49	0.64
ENSG00000081320	14.15	28.8	26.48	12.22	31.26	10.98	41.01	12.62	5.41	42.17	26.54	8.14	5.31	10.54	8.61	11.5	11.05	17.67	9.47	3.5
ENSG00000081377	0.27	0.8	0.96	0.19	1.0	0.07	0.51	0.48	0.13	0.07	2.15	0.7	0.46	0.98	0.92	0.53	0.83	1.14	0.94	0.24
ENSG00000081386	3.39	1.44	3.45	3.4	3.35	3.9	2.97	1.36	0.98	3.61	1.58	0.63	0.47	0.6	0.77	0.34	0.47	1.02	0.7	0.16
ENSG00000081479	0.0	0.0	0.02	0.05	0.0	0.03	0.04	0.0	0.0	0.0	0.0	0.0	0.0	0.0	0.01	0.0	0.0	0.0	0.0	0.0
ENSG00000081665	14.93	4.48	10.75	13.71	13.68	18.53	15.47	6.31	1.24	13.78	8.77	3.12	2.67	2.61	4.62	2.11	3.24	4.71	5.56	0.75
ENSG00000081692	2.7	2.44	3.85	6.76	5.28	7.08	2.18	3.84	4.47	4.8	2.31	1.14	0.88	0.8	1.44	0.84	0.98	1.68	1.56	0.48
ENSG00000081721	15.78	10.13	18.56	18.1	13.51	18.99	16.74	10.98	11.84	20.41	5.2	3.95	3.17	2.03	4.42	2.26	3.53	5.48	5.78	0.81
ENSG00000081760	3.58	3.26	6.46	7.3	4.16	3.78	3.96	1.94	3.68	3.48	2.07	1.15	0.85	0.7	1.63	0.85	0.86	1.68	1.65	0.28
ENSG00000081791	41.07	29.54	38.96	31.83	35.82	45.48	15.87	26.43	21.34	47.78	17.63	8.75	6.83	3.98	9.08	5.75	5.85	11.84	13.54	1.28
ENSG00000081800	0.01	0.0	0.0	0.0	0.0	0.0	0.01	0.0	0.0	0.0	0.0	0.0	0.0	0.0	0.0	0.0	0.0	0.0	0.0	0.0
ENSG00000081803	0.06	0.04	0.15	0.0	0.01	0.04	0.11	0.36	0.09	0.02	0.15	0.24	0.03	0.03	0.24	0.05	0.06	0.24	0.01	0.01
ENSG00000081818	0.0	0.0	0.0	0.06	0.0	0.0	0.0	0.0	0.0	0.0	0.0	0.01	0.0	0.01	0.04	0.01	0.01	0.03	0.0	0.0
ENSG00000081842	0.0	0.0	0.0	0.0	0.0	0.0	0.0	0.0	0.0	0.0	0.0	0.0	0.0	0.0	0.0	0.0	0.0	0.0	0.0	0.0
ENSG00000081853	0.03	0.0	0.0	0.04	0.04	0.01	0.0	0.01	0.0	0.03	0.0	0.01	0.0	0.01	0.03	0.01	0.0	0.0	0.0	0.0
ENSG00000081870	53.68	42.13	66.34	63.84	65.05	82.84	69.0	48.95	58.06	77.58	34.24	21.47	19.65	12.12	29.29	14.4	17.34	27.58	29.92	6.5
ENSG00000081913	3.72	1.15	2.96	3.44	1.67	4.54	2.5	1.56	1.33	4.21	1.7	0.59	0.43	0.59	0.64	0.58	0.43	1.24	1.45	0.18
ENSG00000081923	0.13	0.1	0.19	0.22	0.33	0.3	0.2	0.18	0.22	0.78	0.02	0.01	0.02	0.03	0.08	0.02	0.01	0.05	0.19	0.0
ENSG00000081985	0.19	0.65	0.47	0.23	0.14	0.14	1.66	1.01	0.0	0.1	0.41	0.24	0.03	0.19	0.11	0.23	0.18	0.49	0.09	0.05
ENSG00000082014	8.12	36.27	23.75	14.6	17.19	5.48	6.83	20.55	10.64	7.68	8.14	3.56	2.05	3.22	4.69	2.77	6.51	5.52	4.55	1.17
ENSG00000082068	23.37	8.88	22.97	22.75	26.17	25.74	17.93	16.65	22.53	27.74	7.43	8.44	7.36	5.32	9.84	5.94	3.98	7.09	10.43	1.23
ENSG00000082074	45.56	60.5	45.2	18.68	22.13	31.5	85.77	26.19	13.61	44.9	64.71	17.54	12.52	21.8	13.39	15.64	27.22	32.27	24.53	5.15
ENSG00000082126	0.0	0.05	0.03	0.0	0.0	0.06	0.1	0.0	0.0	0.07	0.0	0.02	0.0	0.01	0.05	0.01	0.0	0.01	0.01	0.0
ENSG00000082146	35.74	29.34	25.36	64.47	39.97	23.81	37.0	58.09	40.11	13.61	53.93	54.82	45.94	100.16	118.43	58.98	68.07	70.44	36.6	165.15
ENSG00000082153	59.44	45.84	73.35	43.96	73.89	62.01	70.66	40.98	27.56	70.76	34.46	11.13	6.71	7.69	14.29	7.15	8.5	17.48	11.77	2.99
ENSG00000082175	0.0	0.0	0.0	0.0	0.0	0.0	0.0	0.0	0.0	0.0	0.0	0.0	0.0	0.0	0.0	0.0	0.0	0.05	0.0	0.0
ENSG00000082196	6.38	1.94	3.05	13.53	9.69	11.65	4.78	4.01	4.87	7.68	1.21	1.33	0.88	0.65	1.07	0.67	0.29	1.7	1.26	0.03
ENSG00000082212	37.33	45.34	45.77	20.71	35.23	43.61	30.26	28.33	21.78	48.18	33.4	11.96	7.18	10.9	9.19	11.24	8.32	18.23	15.92	2.37
ENSG00000082213	8.83	6.53	9.95	8.56	5.91	8.54	9.09	7.51	6.17	13.9	4.84	2.42	1.76	3.41	3.42	1.94	1.64	3.25	2.41	1.07
ENSG00000082258	12.06	6.99	13.01	8.4	8.25	13.86	10.54	5.66	4.81	14.52	7.1	2.55	1.57	2.19	3.21	1.93	2.11	3.98	2.92	0.74
ENSG00000082269	4.04	2.71	6.68	7.55	2.77	6.35	4.82	4.02	5.31	9.02	1.74	0.69	0.25	0.58	0.65	0.41	0.38	1.56	0.81	0.01
ENSG00000082293	0.01	0.01	0.05	0.01	0.26	0.08	0.04	0.0	0.0	0.04	0.06	0.02	0.03	0.03	0.0	0.01	0.0	0.24	0.02	0.01
ENSG00000082397	0.41	7.48	3.34	0.44	0.25	0.34	1.23	1.12	0.38	0.11	2.32	0.89	0.22	0.82	1.0	0.38	1.34	3.56	0.66	0.22
ENSG00000082438	6.41	0.55	1.16	0.9	0.31	0.16	1.71	1.53	0.2	9.61	0.82	0.56	0.42	0.51	1.45	0.25	0.1	1.38	0.38	0.22
ENSG00000082458	0.22	0.13	0.09	0.57	0.11	0.29	0.3	0.31	0.12	0.34	0.47	0.3	0.13	0.25	0.18	0.1	0.59	0.9	0.35	0.1
ENSG00000082482	0.0	0.05	0.0	0.0	0.0	0.0	0.0	0.0	0.0	0.0	0.0	0.0	0.0	0.0	0.0	0.0	0.0	0.0	0.0	0.0
ENSG00000082497	0.0	0.01	0.01	0.02	0.0	0.06	0.01	0.06	0.01	0.0	0.01	0.01	0.0	0.02	0.04	0.0	0.0	0.09	0.0	0.0
ENSG00000082512	11.08	1.66	2.95	4.69	9.12	9.91	2.0	2.59	1.1	18.16	3.38	1.45	0.93	1.26	0.83	0.93	2.01	2.98	1.78	0.26
ENSG00000082515	28.97	22.56	37.02	48.31	41.12	51.59	21.59	31.42	28.7	40.06	15.02	17.57	12.67	9.31	25.67	7.98	6.43	13.05	15.1	5.52
ENSG00000082516	4.13	2.09	5.73	4.41	5.34	6.48	1.69	2.8	1.86	6.2	1.84	0.96	0.5	0.66	1.18	0.4	0.66	1.26	0.98	0.4
ENSG00000082556	0.0	0.01	0.0	0.0	0.02	0.0	0.0	0.0	0.0	0.0	0.01	0.0	0.0	0.0	0.01	0.0	0.0	0.0	0.01	0.0
ENSG00000082641	20.25	11.22	23.9	20.49	24.45	27.42	22.63	10.89	12.74	22.3	8.87	4.04	2.44	4.33	6.82	2.79	3.81	7.69	5.15	2.04
ENSG00000082684	0.0	0.0	0.0	0.0	0.01	0.0	0.0	0.03	0.0	0.01	0.03	0.02	0.0	0.0	0.0	0.03	0.0	0.02	0.06	0.0
ENSG00000082701	8.75	12.56	13.85	10.54	10.78	11.46	14.84	7.44	8.39	11.25	11.83	3.4	3.12	4.28	4.95	3.91	3.65	4.91	7.15	1.09
ENSG00000082781	1.88	0.66	3.03	1.84	0.44	0.68	3.54	2.92	0.85	2.74	1.07	1.28	0.5	1.08	4.69	0.68	2.15	3.89	0.61	0.27
ENSG00000082805	3.51	1.95	4.16	2.43	2.92	2.42	4.63	1.76	1.01	4.92	0.82	0.35	0.29	0.28	0.6	0.2	0.26	0.76	0.33	0.06
ENSG00000082898	100.76	33.5	83.39	61.2	57.05	72.77	46.8	38.71	30.49	68.42	27.13	12.79	8.65	10.75	18.52	7.84	9.34	18.4	14.88	4.12
ENSG00000082929	0.0	0.0	0.0	0.0	0.0	0.0	0.0	0.0	0.0	0.0	0.0	0.0	0.0	0.0	0.0	0.0	0.0	0.0	0.0	0.0
ENSG00000082996	22.64	33.67	28.57	18.15	10.15	29.94	51.84	18.67	15.21	37.02	30.49	9.78	6.85	14.38	7.2	10.07	15.85	19.98	14.33	3.11
ENSG00000083067	0.01	0.01	0.0	0.03	0.01	0.02	0.02	0.02	0.01	0.01	0.0	0.01	0.01	0.01	0.0	0.01	0.01	0.01	0.0	0.0
ENSG00000083093	5.52	3.09	9.66	10.51	7.11	9.3	6.47	5.54	3.82	10.17	2.86	1.79	1.59	0.78	2.66	2.03	1.49	2.45	2.8	0.54
ENSG00000083097	6.85	2.79	7.87	3.48	3.75	2.78	3.9	1.49	1.31	4.84	1.91	0.54	0.41	0.48	0.88	0.52	0.6	1.19	0.88	0.16
ENSG00000083099	14.52	7.77	16.4	13.32	14.9	17.52	14.8	6.87	4.76	16.9	5.05	2.66	1.13	1.44	2.61	0.98	1.89	2.51	2.77	0.79
ENSG00000083123	9.08	2.16	6.86	5.04	10.77	12.47	6.72	4.04	5.19	10.47	3.53	1.2	1.04	1.07	1.43	1.36	0.64	2.35	1.53	0.35
ENSG00000083168	7.91	5.11	8.73	5.76	8.07	8.86	5.4	3.86	2.22	8.78	6.36	1.84	1.13	2.09	2.7	1.66	2.12	3.19	2.62	0.7
ENSG00000083223	18.17	32.64	24.65	13.93	10.01	14.8	26.62	13.9	5.55	23.63	22.34	7.46	5.58	10.22	8.71	9.27	12.12	12.88	11.94	3.9
ENSG00000083290	0.3	1.29	3.85	0.62	0.8	2.19	1.37	0.58	0.46	2.84	0.78	0.43	0.2	0.38	0.44	0.2	0.29	0.52	0.4	0.07
ENSG00000083307	0.0	0.0	0.0	0.0	0.0	0.0	0.0	0.0	0.0	0.0	0.0	0.0	0.0	0.0	0.0	0.0	0.0	0.0	0.0	0.0
ENSG00000083312	12.41	10.29	19.11	8.32	12.71	13.4	15.84	9.91	9.88	15.92	7.46	4.17	3.27	3.32	5.06	3.17	3.38	6.08	5.53	1.26
ENSG00000083444	7.31	15.74	21.65	16.0	17.5	7.66	17.19	9.5	7.25	16.18	9.82	5.18	4.12	4.19	5.23	4.43	4.23	7.34	9.0	1.64
ENSG00000083454	6.95	2.56	2.32	16.0	41.36	59.18	10.78	4.87	2.26	3.19	4.89	3.3	6.52	2.33	4.57	4.27	1.08	4.36	8.16	0.86
ENSG00000083457	39.68	33.02	85.03	76.75	38.63	86.5	59.36	39.87	24.31	38.48	19.38	15.72	18.43	6.23	16.62	11.06	8.99	22.96	27.31	3.37
ENSG00000083520	11.5	6.89	11.8	7.79	9.81	13.07	9.83	5.63	4.91	13.6	4.7	2.12	1.39	1.76	2.43	1.44	1.74	2.86	2.69	0.39
ENSG00000083535	8.15	6.5	5.11	11.01	8.76	8.71	6.35	7.31	5.3	7.83	4.07	2.44	2.33	1.4	2.21	1.67	1.7	2.95	3.46	0.51
ENSG00000083544	10.23	4.53	7.91	8.64	9.55	8.61	4.45	5.16	5.61	9.52	3.32	1.72	1.61	1.14	2.58	1.34	1.67	2.51	2.58	0.49
ENSG00000083622	0.0	0.0	0.0	0.0	0.0	0.0	0.0	0.0	0.0	0.0	0.0	0.0	0.0	0.0	0.0	0.0	0.0	0.0	0.0	0.0
ENSG00000083635	3.47	1.33	3.84	2.82	3.23	4.13	1.87	2.05	2.14	3.83	1.0	0.6	0.37	0.34	0.75	0.37	0.29	0.82	0.69	0.14
ENSG00000083642	11.28	9.5	14.12	8.28	10.09	10.24	14.01	7.5	5.26	15.43	9.21	3.14	1.66	2.43	4.56	2.0	2.98	4.8	3.13	0.93
ENSG00000083720	6.04	3.79	16.18	6.07	6.65	7.52	9.17	6.63	3.76	4.84	4.5	3.08	1.45	2.42	6.59	1.39	1.99	3.99	2.77	1.13
ENSG00000083750	14.8	4.55	11.81	14.79	7.93	15.26	9.93	6.8	3.64	14.96	3.61	2.23	1.28	1.85	3.15	1.59	1.6	3.25	2.6	1.27
ENSG00000083782	0.0	0.0	0.0	0.1	0.0	0.0	0.0	0.0	0.0	0.0	0.0	0.0	0.0	0.0	0.0	0.0	0.0	0.0	0.0	0.0
ENSG00000083799	29.02	16.02	16.8	9.32	13.17	17.4	20.9	9.78	8.0	13.92	17.78	4.52	4.57	5.88	4.77	4.54	6.46	10.82	11.56	1.98
ENSG00000083807	5.37	1.92	10.28	7.55	17.55	16.45	5.63	5.12	12.87	8.4	1.87	2.02	2.25	0.88	2.03	1.71	1.05	2.6	2.01	0.34
ENSG00000083812	1.57	0.94	2.01	1.86	2.26	2.53	2.26	0.93	1.48	2.12	0.75	0.58	0.33	0.35	0.94	0.26	0.23	0.53	0.64	0.15
ENSG00000083814	9.06	4.12	6.57	10.74	6.72	9.98	10.82	6.46	6.73	9.39	5.11	1.93	1.57	1.69	3.15	1.52	1.46	2.9	2.46	0.78
ENSG00000083817	3.16	1.2	1.88	2.46	2.2	3.2	2.69	1.21	1.66	3.03	1.09	0.59	0.32	0.41	1.0	0.34	0.46	0.98	0.47	0.23
ENSG00000083828	11.88	8.39	11.25	8.57	4.34	11.51	5.81	4.88	4.98	11.36	8.12	2.92	2.6	2.7	2.8	3.59	3.25	5.02	4.25	1.06
ENSG00000083838	2.92	1.18	2.16	4.03	2.26	3.08	1.69	1.31	1.48	2.74	1.73	0.53	0.53	0.42	0.92	0.47	0.58	0.73	0.99	0.14
ENSG00000083844	2.62	1.51	3.4	3.25	3.59	3.66	5.43	1.33	1.15	2.87	1.73	0.75	0.66	0.6	1.26	0.32	0.6	0.87	0.95	0.24
ENSG00000083845	1458.7	705.99	1039.88	1526.68	1963.34	1630.32	716.22	936.76	1343.71	1658.21	391.79	294.39	269.0	184.92	371.54	184.54	191.73	363.11	471.17	94.44
ENSG00000083857	0.0	0.0	0.09	1.64	0.15	0.04	0.15	0.11	0.05	0.0	0.19	0.2	0.04	0.85	0.88	0.09	0.05	0.18	0.05	0.36
ENSG00000083896	42.04	26.91	40.91	40.28	38.57	42.96	42.54	22.68	22.9	44.38	27.98	11.16	7.22	11.82	15.6	8.26	8.72	15.58	12.37	3.52
ENSG00000083937	12.31	16.51	17.85	15.61	8.66	10.11	20.13	12.33	11.31	17.19	14.66	6.63	5.06	5.93	7.24	5.86	5.85	8.91	8.95	2.57
ENSG00000084070	50.43	138.99	93.28	56.89	39.14	69.4	200.51	47.64	25.09	97.15	102.93	29.45	49.59	45.89	26.52	67.3	51.75	49.37	50.7	12.97
ENSG00000084072	32.62	24.99	43.76	50.56	39.17	47.55	47.82	35.86	39.77	42.72	16.45	12.72	8.97	8.2	17.59	7.69	8.91	14.03	16.42	3.02
ENSG00000084073	15.52	16.91	22.55	13.08	16.88	19.26	24.97	12.93	10.04	21.25	11.49	5.17	3.75	4.36	6.34	4.46	5.13	7.19	5.98	1.63
ENSG00000084090	64.69	35.97	69.88	43.21	41.53	53.87	41.64	35.23	34.99	62.59	18.49	10.15	8.88	7.17	15.89	7.21	7.84	17.55	12.91	2.44
ENSG00000084092	22.69	14.41	17.6	18.24	22.22	23.15	9.06	10.23	11.23	24.53	5.68	3.13	2.24	2.01	3.51	1.96	2.27	4.63	4.86	0.67
ENSG00000084093	12.98	5.19	10.02	6.85	15.42	11.52	9.07	4.43	4.14	12.52	4.91	1.43	0.99	1.66	2.47	1.18	1.53	2.94	2.09	0.58
ENSG00000084110	0.7	10.79	18.87	12.99	19.18	18.69	4.93	5.35	3.31	5.4	13.7	3.42	3.46	3.8	2.8	4.5	5.59	4.32	8.1	0.79
ENSG00000084112	4.67	2.76	3.88	3.31	3.17	2.97	2.95	1.45	0.89	3.68	2.23	0.67	0.44	0.58	0.86	0.44	0.82	1.3	1.03	0.18
ENSG00000084207	474.54	311.92	550.31	587.02	267.26	397.93	380.95	461.54	778.35	443.12	153.99	104.45	142.18	46.3	129.9	68.56	64.63	131.78	206.39	24.61
ENSG00000084234	174.59	263.9	383.7	147.26	120.57	220.89	276.94	220.8	82.32	315.2	87.77	34.88	17.71	31.41	45.82	29.24	31.48	61.01	47.25	12.91
ENSG00000084444	2.15	0.86	1.92	1.89	2.31	3.75	2.14	1.67	0.92	1.86	0.93	0.83	0.9	0.44	2.37	0.45	0.25	0.88	0.49	0.48
ENSG00000084453	0.0	0.0	0.0	0.0	0.0	0.02	0.0	0.0	0.0	0.0	0.0	0.01	0.0	0.0	0.02	0.0	0.0	0.0	0.01	0.0
ENSG00000084463	21.39	13.14	22.42	14.75	18.03	17.6	20.15	13.22	10.47	27.56	9.63	4.84	2.5	4.06	6.58	2.48	3.45	5.75	4.69	1.51
ENSG00000084623	131.75	75.05	118.54	112.14	139.65	165.92	81.96	82.72	93.23	141.02	44.67	32.97	23.74	21.03	38.42	19.78	22.56	37.23	42.92	9.9
ENSG00000084628	0.0	0.01	0.0	0.0	0.02	0.25	0.0	0.0	0.0	0.0	0.0	0.0	0.0	0.0	0.0	0.0	0.0	0.0	0.0	0.0
ENSG00000084636	0.05	0.05	0.74	0.09	0.01	0.14	0.26	1.23	0.04	0.01	0.02	0.2	0.05	0.13	0.46	0.06	0.09	0.88	0.04	0.02
ENSG00000084652	16.47	8.99	17.73	14.72	17.86	18.51	15.49	9.79	8.43	16.61	6.02	3.33	2.17	2.08	4.67	1.78	2.29	4.74	3.46	0.71
ENSG00000084674	0.01	0.0	0.01	0.0	0.0	0.01	0.0	0.01	0.0	0.0	0.0	0.02	0.0	0.01	0.16	0.0	0.0	0.01	0.0	0.0
ENSG00000084676	8.51	7.36	9.1	5.66	5.25	6.98	9.23	4.62	3.44	7.66	8.37	1.85	1.29	3.8	3.02	1.9	2.73	4.09	2.73	1.32
ENSG00000084693	7.73	2.63	6.15	7.68	10.75	8.58	7.73	2.4	3.46	7.05	2.92	1.95	1.1	1.74	2.84	1.04	1.1	2.45	1.88	1.0
ENSG00000084710	0.0	0.0	0.01	0.01	0.08	0.31	0.02	0.0	0.25	0.23	0.03	0.02	0.0	0.01	0.01	0.01	0.01	0.04	0.01	0.02
ENSG00000084731	1.53	2.34	2.78	1.55	2.29	3.02	4.62	1.17	0.44	1.44	3.0	0.87	0.46	0.68	0.68	0.85	0.75	1.12	1.64	0.18
ENSG00000084733	40.96	60.65	60.33	28.04	40.07	41.64	105.48	27.54	22.14	46.85	39.48	16.15	11.36	19.21	22.89	15.58	11.87	24.06	18.93	8.06
ENSG00000084734	0.15	0.0	0.0	0.0	0.0	0.21	0.0	0.0	0.0	0.0	0.0	0.0	0.01	0.0	0.46	0.02	0.1	0.0	0.0	0.0
ENSG00000084754	103.02	101.99	144.61	92.54	131.72	113.28	86.56	87.7	57.97	129.87	52.25	26.91	24.24	20.82	48.02	20.15	21.55	39.43	37.28	11.19
ENSG00000084764	0.62	1.01	3.67	1.31	0.39	0.15	7.5	1.51	1.89	0.71	1.45	0.61	0.64	0.24	0.93	0.63	0.48	1.05	0.97	0.09
ENSG00000084774	9.75	3.64	12.43	11.8	11.16	12.72	6.09	5.63	10.17	13.61	4.69	3.38	1.98	1.39	3.57	1.03	1.52	4.82	3.2	0.68
ENSG00000085063	57.1	42.16	44.19	88.68	65.87	6.79	77.16	62.15	81.45	1.4	74.51	42.16	36.85	26.48	58.95	21.86	15.83	61.51	62.68	16.05
ENSG00000085117	36.67	23.9	39.25	57.4	40.85	27.11	114.09	35.9	73.43	27.78	30.92	17.04	11.39	10.84	23.79	9.62	9.41	23.15	21.68	4.72
ENSG00000085185	2.51	2.74	3.48	2.98	2.92	4.31	3.58	2.01	1.97	3.05	3.23	1.08	0.7	0.74	1.08	0.79	0.58	1.26	1.41	0.45
ENSG00000085224	16.24	6.85	12.85	9.9	8.9	13.56	13.0	6.69	3.89	16.16	6.04	3.16	1.35	2.39	4.29	1.67	2.43	3.91	2.83	1.07
ENSG00000085231	20.9	19.15	36.61	33.78	54.3	44.47	31.68	21.49	36.37	36.01	11.21	9.01	8.29	5.09	11.27	7.15	4.11	11.39	14.31	2.9
ENSG00000085265	1.56	364.2	86.43	11.77	5.81	0.9	115.45	162.68	13.62	6.04	150.47	66.03	76.12	70.84	24.79	90.37	49.42	74.84	109.35	14.25
ENSG00000085274	7.93	5.31	7.84	6.54	7.0	7.07	9.97	5.66	4.77	8.08	4.98	2.36	1.66	2.69	5.56	1.69	1.97	3.5	2.48	1.57
ENSG00000085276	0.0	0.02	0.02	0.01	0.0	0.0	0.02	0.03	0.0	0.0	0.15	0.05	0.05	0.02	0.2	0.07	0.01	0.08	0.05	0.01
ENSG00000085365	12.43	5.68	12.69	9.47	16.12	14.92	11.59	5.61	7.38	14.85	3.71	1.81	1.15	1.3	1.95	1.05	1.53	3.13	2.06	0.25
ENSG00000085377	11.62	10.64	17.45	11.74	11.93	16.04	13.77	10.71	11.03	16.11	5.73	2.9	1.94	2.26	3.56	1.67	2.27	4.14	3.44	0.64
ENSG00000085382	2.7	2.96	5.65	6.29	5.96	4.59	3.65	2.59	1.47	3.97	2.6	1.44	0.57	0.76	1.67	0.64	0.49	1.39	0.87	0.28
ENSG00000085415	13.74	6.54	17.63	17.87	19.16	25.51	7.14	10.76	10.8	17.54	4.36	2.52	2.12	1.88	4.16	1.75	1.76	4.28	3.29	0.73
ENSG00000085433	5.84	3.75	5.75	2.72	4.23	7.86	5.71	2.13	1.64	5.5	2.86	0.86	0.72	0.83	1.1	0.73	0.78	1.32	1.02	0.27
ENSG00000085449	13.97	16.15	29.38	14.35	13.69	15.51	20.25	15.01	7.41	19.45	9.12	3.55	2.34	3.82	3.79	2.81	4.15	5.75	4.9	0.92
ENSG00000085465	0.28	0.46	0.63	0.92	0.71	0.93	1.63	0.28	0.56	0.67	0.5	0.12	0.09	0.12	0.29	0.08	0.04	0.25	0.15	0.02
ENSG00000085491	20.59	16.46	23.75	6.1	4.38	21.39	19.03	9.81	5.26	26.85	9.89	2.95	2.07	2.98	2.86	3.56	2.91	5.42	3.08	0.5
ENSG00000085511	8.96	6.77	13.52	15.63	9.28	11.34	8.04	8.07	6.08	13.49	5.38	3.93	2.5	2.27	6.01	1.7	2.32	5.01	3.71	0.86
ENSG00000085514	4.12	139.87	66.11	17.91	8.76	3.81	51.77	31.0	17.11	39.7	66.9	24.08	18.15	29.26	9.17	37.32	42.7	33.47	67.45	11.62
ENSG00000085552	0.01	0.01	0.12	0.06	0.03	0.05	0.07	0.03	0.05	0.15	0.05	0.0	0.02	0.0	0.01	0.0	0.0	0.02	0.01	0.0
ENSG00000085563	0.7	0.57	0.62	0.95	0.34	3.98	2.25	1.61	0.55	0.43	0.98	0.95	0.35	0.74	0.8	0.49	1.13	1.05	0.81	0.08
ENSG00000085644	2.32	1.72	1.93	2.24	1.98	2.23	2.44	1.47	0.7	2.01	1.75	0.84	0.63	0.83	1.05	0.56	0.5	1.19	0.94	0.51
ENSG00000085662	29.04	9.44	57.76	15.96	10.72	15.06	11.02	37.47	36.15	34.61	12.21	7.18	4.58	4.22	9.98	4.28	8.78	16.5	14.66	1.46
ENSG00000085719	14.57	32.29	28.81	3.47	10.14	2.26	99.64	20.59	9.35	21.07	50.67	18.22	15.73	15.73	13.28	13.77	9.48	17.6	23.24	3.47
ENSG00000085721	14.44	7.14	17.16	14.27	15.81	16.32	9.12	8.54	4.08	18.04	6.49	2.74	1.72	2.01	3.96	1.46	2.51	4.58	2.89	0.67
ENSG00000085733	1.39	1.64	2.34	3.92	0.65	0.63	5.29	4.73	0.67	0.52	3.87	3.55	2.09	3.62	11.83	1.86	3.36	9.45	1.51	1.8
ENSG00000085741	0.0	0.07	0.53	0.56	0.31	0.25	0.68	0.22	0.55	0.14	0.06	0.22	0.01	0.02	0.82	0.07	0.05	0.23	0.04	0.02
ENSG00000085760	16.89	13.62	16.86	19.78	21.14	25.36	11.82	14.11	13.36	24.41	5.66	3.32	2.52	1.87	5.22	2.23	3.97	6.07	4.28	1.19
ENSG00000085788	20.31	8.22	12.39	11.0	17.98	18.16	7.31	11.83	3.93	15.91	6.5	3.43	0.95	3.19	7.61	3.18	4.18	6.33	1.91	2.3
ENSG00000085831	0.51	0.33	0.38	1.12	1.03	0.22	0.25	0.76	0.81	2.3	0.63	2.03	0.8	1.44	3.54	1.02	0.44	1.21	0.54	1.07
ENSG00000085832	28.51	17.2	23.06	25.64	25.54	26.0	33.09	14.79	10.74	32.02	14.79	6.9	4.65	6.07	9.72	4.68	5.95	10.1	7.9	2.26
ENSG00000085840	3.41	4.04	9.86	9.86	3.79	3.83	6.94	7.18	3.14	5.48	3.42	2.93	1.49	2.72	4.85	1.31	0.99	2.74	2.36	1.42
ENSG00000085871	94.36	56.79	125.82	84.2	47.02	117.39	118.27	74.58	87.04	123.94	25.18	17.55	17.92	10.09	29.37	9.76	12.87	16.84	23.24	4.25
ENSG00000085872	11.07	5.87	14.29	14.07	12.58	16.48	11.66	8.5	8.05	12.78	7.53	3.47	2.89	3.32	5.56	2.29	2.39	5.5	4.67	0.86
ENSG00000085978	7.93	5.51	7.91	7.52	5.66	8.03	8.77	5.12	4.7	7.84	5.17	2.78	1.87	1.71	3.22	1.88	2.33	3.1	3.02	0.72
ENSG00000085982	8.25	3.65	6.94	11.92	7.87	2.12	4.56	2.45	4.52	8.0	1.21	0.98	0.55	0.72	1.07	0.39	0.55	1.62	1.0	0.15
ENSG00000085998	13.96	4.35	12.91	13.94	15.19	14.33	6.71	7.94	8.07	9.98	3.94	3.15	2.27	1.43	3.4	1.76	2.26	4.71	3.74	0.58
ENSG00000085999	4.19	4.2	12.12	9.34	5.26	6.4	6.8	8.67	5.91	4.49	4.48	4.36	3.93	1.85	8.48	2.54	1.11	4.08	5.25	1.39
ENSG00000086015	5.63	1.72	4.66	3.42	4.38	2.32	4.04	2.34	2.15	2.67	2.33	1.51	1.11	0.81	1.99	0.83	0.48	1.45	1.26	0.36
ENSG00000086061	106.32	76.77	101.23	100.84	79.61	116.87	120.33	63.95	34.19	93.15	46.8	29.09	20.8	35.46	44.24	19.5	20.65	50.53	32.29	14.82
ENSG00000086062	13.64	18.9	22.9	13.5	5.78	9.09	32.51	12.39	3.24	21.87	14.97	5.54	4.27	5.16	5.75	5.02	5.79	9.22	7.8	1.71
ENSG00000086065	30.89	40.7	40.88	38.19	35.52	65.43	58.51	26.45	17.12	40.95	27.13	14.21	9.67	19.97	16.33	11.32	14.29	27.34	18.54	6.33
ENSG00000086102	15.86	7.19	15.23	13.85	13.27	17.99	13.95	8.25	4.44	17.9	8.12	3.78	2.3	3.05	6.2	2.09	2.89	4.87	4.28	1.0
ENSG00000086159	0.02	0.0	0.16	0.0	0.29	2.08	0.0	0.02	0.0	0.07	0.0	0.0	0.01	0.0	0.0	0.0	0.0	0.0	0.0	0.0
ENSG00000086189	14.37	6.08	16.01	11.19	25.18	24.11	11.35	7.19	7.88	20.12	5.18	2.27	1.48	2.16	3.83	1.7	1.62	4.22	2.31	0.4
ENSG00000086200	13.85	5.08	12.14	11.78	20.6	38.59	35.84	7.31	5.21	14.52	4.5	3.54	2.28	2.75	5.11	1.88	1.84	4.61	3.17	1.3
ENSG00000086205	0.0	0.0	0.05	0.0	0.0	0.01	1.38	0.31	0.46	1.39	0.0	0.12	0.01	0.0	0.03	0.0	0.06	0.05	0.01	0.03
ENSG00000086232	36.34	26.87	49.95	72.22	43.48	56.14	60.96	50.3	29.31	46.99	41.47	36.36	20.15	52.49	111.99	19.36	18.25	40.83	19.45	32.87
ENSG00000086288	1.01	11.78	12.76	7.67	4.13	5.74	11.03	5.59	18.11	7.26	17.95	7.75	12.11	4.83	4.36	9.5	4.19	7.25	14.25	2.65
ENSG00000086289	17.62	1.9	9.74	16.2	31.75	15.64	3.14	6.42	4.49	16.07	2.23	1.78	0.76	1.33	3.35	0.72	0.67	2.28	1.24	0.64
ENSG00000086300	6.01	65.74	46.49	18.34	11.78	3.07	32.92	26.27	9.34	40.9	43.82	13.55	7.75	15.06	8.41	13.3	15.81	21.56	24.12	4.05
ENSG00000086475	9.7	11.12	20.55	13.35	20.03	17.57	11.77	11.5	10.89	17.78	7.49	4.05	2.75	2.79	5.87	2.43	2.5	5.85	4.33	0.97
ENSG00000086504	28.31	37.04	33.28	58.42	32.19	40.46	56.0	42.8	19.36	37.22	22.05	15.2	16.69	10.46	24.83	11.55	10.1	20.2	27.21	7.52
ENSG00000086506	5.83	1.78	4.24	14.49	3.88	0.31	23.68	6.55	15.4	0.0	15.77	36.31	30.49	52.95	54.85	31.36	35.86	32.4	13.87	52.97
ENSG00000086544	2.0	2.7	2.47	3.06	2.58	3.41	5.74	1.72	1.4	3.47	1.73	0.8	1.53	0.87	1.01	1.31	1.03	1.12	1.19	0.28
ENSG00000086548	1.93	73.29	84.33	18.99	0.26	4.93	226.28	59.38	101.67	14.77	122.96	41.76	46.7	21.34	55.18	26.8	22.98	45.88	63.01	7.15
ENSG00000086570	0.07	0.02	0.16	0.01	0.08	0.01	0.01	0.03	0.01	0.1	0.03	0.01	0.01	0.03	0.05	0.0	0.0	0.06	0.0	0.0
ENSG00000086589	44.7	27.28	43.75	45.09	31.43	46.89	24.69	28.45	26.3	47.0	25.08	11.6	9.99	9.1	15.06	8.75	8.98	15.79	18.69	3.72
ENSG00000086598	52.67	55.65	81.95	47.11	99.22	56.01	75.43	54.13	60.17	72.95	35.38	17.11	11.44	10.91	21.13	10.73	13.73	24.35	18.73	3.86
ENSG00000086619	2.78	3.04	3.91	3.25	3.51	4.2	1.96	2.76	3.79	5.06	2.6	1.0	0.52	0.51	1.18	0.7	0.84	1.93	0.94	0.14
ENSG00000086666	53.7	50.62	54.1	56.46	37.35	50.87	84.38	45.89	34.28	65.6	47.47	22.66	14.49	20.08	30.08	16.74	18.49	29.27	27.0	11.51
ENSG00000086696	0.0	0.0	0.0	0.0	0.0	0.0	0.07	0.0	0.0	0.0	0.0	0.0	0.02	0.0	0.0	0.09	0.0	0.0	0.0	0.0
ENSG00000086712	6.35	3.59	8.68	5.9	6.43	7.52	5.73	4.5	3.83	7.07	3.14	1.6	1.46	1.71	1.88	0.97	1.06	2.48	1.77	0.37
ENSG00000086717	0.12	0.95	0.14	0.04	0.0	0.0	1.17	0.65	0.06	0.09	1.14	0.37	0.52	0.31	0.32	0.33	0.2	0.19	0.96	0.11
ENSG00000086730	144.76	112.52	177.57	68.05	8.4	2.12	124.54	76.11	80.49	65.03	75.66	29.99	32.47	26.71	19.16	36.89	34.13	50.58	67.11	7.93
ENSG00000086758	29.79	14.98	35.02	34.92	33.01	40.5	23.41	18.73	16.5	28.15	11.21	8.35	5.59	6.46	12.15	5.94	5.68	11.77	8.2	3.41
ENSG00000086827	6.06	5.66	9.21	7.95	8.0	8.36	8.45	6.55	4.27	9.18	5.17	2.8	1.81	2.27	3.75	1.54	1.54	3.89	2.66	0.86
ENSG00000086848	7.44	4.28	14.4	14.24	13.63	11.75	8.36	9.55	8.4	9.4	4.7	3.69	1.74	1.87	5.55	2.83	1.68	2.82	4.19	0.87
ENSG00000086967	0.03	0.0	0.0	0.0	0.0	0.04	0.0	0.01	0.0	0.0	0.04	0.01	0.01	0.01	0.0	0.02	0.0	0.21	0.43	0.0
ENSG00000086991	0.0	0.0	0.02	0.0	0.0	0.0	0.0	0.0	0.0	0.0	0.0	0.0	0.0	0.01	0.0	0.0	0.0	0.05	0.0	0.0
ENSG00000087008	5.46	4.21	7.3	5.1	5.89	8.58	4.02	3.68	3.73	6.38	1.71	1.16	1.47	0.63	1.88	0.79	0.71	1.66	1.63	0.19
ENSG00000087053	8.36	1.76	7.74	7.66	9.18	11.05	6.66	3.93	4.06	11.11	2.11	1.38	0.58	1.64	2.02	0.64	1.27	2.22	1.2	0.45
ENSG00000087074	25.86	15.98	22.21	45.47	46.03	72.97	67.41	19.98	13.9	27.2	25.56	19.79	12.28	38.06	52.42	12.04	11.36	23.22	14.3	23.76
ENSG00000087076	0.12	0.23	0.4	0.21	0.31	0.27	0.23	1.55	0.46	0.11	0.48	0.54	0.42	0.3	0.9	0.43	0.2	1.5	0.2	0.18
ENSG00000087077	9.28	2.25	13.93	1.51	4.32	14.7	3.37	7.33	7.57	7.23	5.07	3.34	2.96	1.69	3.86	1.51	1.46	4.08	3.45	0.68
ENSG00000087085	0.65	0.58	0.96	2.0	0.32	0.1	1.34	4.57	0.91	0.11	2.3	4.42	2.29	6.02	12.77	1.62	0.88	3.6	1.32	4.26
ENSG00000087086	1259.68	3734.84	3112.33	1718.41	1563.6	1274.3	4328.14	3082.42	3308.64	2142.67	2459.03	1600.26	1394.8	1602.17	1660.88	1688.87	1648.58	2656.56	2281.64	934.91
ENSG00000087087	55.24	39.03	58.46	73.02	40.9	60.18	37.3	55.52	43.0	50.53	36.31	26.05	22.84	16.98	42.09	17.26	13.66	30.34	28.48	8.52
ENSG00000087088	76.86	74.61	94.84	125.6	79.45	173.49	84.67	84.54	61.55	88.77	37.54	22.44	27.87	14.84	36.78	23.7	23.35	34.8	44.55	6.82
ENSG00000087095	11.38	6.94	9.52	22.44	6.64	12.75	17.4	6.83	6.55	17.07	5.01	3.43	2.69	2.3	5.53	2.65	2.27	5.18	3.82	0.88
ENSG00000087111	24.01	21.09	30.27	23.45	23.27	20.29	17.79	15.79	23.68	29.12	13.6	6.45	4.85	4.83	9.01	4.59	5.84	8.89	9.07	2.24
ENSG00000087116	0.0	1.97	2.98	0.02	10.8	0.73	0.65	0.06	0.03	4.42	0.01	0.04	0.11	0.01	0.55	0.0	0.06	0.33	0.0	0.02
ENSG00000087128	0.0	0.0	0.0	0.0	0.0	0.0	0.0	0.0	0.0	0.0	0.0	0.0	0.0	0.0	0.0	0.0	0.0	0.0	0.0	0.0
ENSG00000087152	26.32	18.68	24.39	17.23	17.66	24.73	26.0	10.68	13.83	25.59	15.75	5.23	3.75	6.33	5.92	4.62	4.79	8.47	7.17	1.68
ENSG00000087157	17.57	10.12	19.47	13.48	9.68	21.87	22.37	8.14	18.34	16.55	12.1	4.42	3.81	3.82	4.56	3.86	4.33	5.76	6.07	1.58
ENSG00000087191	93.1	69.97	97.84	106.55	89.05	130.17	110.95	93.02	135.31	102.61	52.73	39.28	32.58	22.63	53.68	27.56	24.75	40.88	52.31	13.29
ENSG00000087206	22.93	23.8	27.3	35.51	23.59	24.23	31.61	22.56	19.63	24.44	20.2	13.04	9.74	15.75	28.19	10.99	10.54	15.65	14.07	10.21
ENSG00000087237	1.81	0.5	1.3	0.07	0.12	1.76	6.19	11.33	0.46	2.18	0.87	0.78	0.45	0.48	1.69	0.59	0.46	2.61	0.72	0.35
ENSG00000087245	4.33	0.03	1.72	14.1	67.04	2.16	3.34	2.95	0.18	12.61	0.22	0.33	0.14	0.15	1.23	0.08	0.1	2.48	0.13	0.01
ENSG00000087250	0.0	0.0	0.0	0.0	0.0	0.0	0.0	0.0	0.0	0.0	0.0	0.0	0.0	0.0	0.0	0.0	0.0	0.0	0.15	0.0
ENSG00000087253	17.63	27.46	24.33	23.24	18.86	39.2	50.26	17.48	23.59	22.9	26.28	8.76	6.98	8.52	6.37	7.31	6.28	10.56	15.41	1.82
ENSG00000087258	0.04	0.05	0.08	0.08	0.07	0.0	0.04	0.36	0.09	0.17	0.18	0.11	0.06	0.07	0.1	0.07	0.37	0.11	0.14	0.04
ENSG00000087263	21.14	9.0	18.97	13.66	19.24	19.25	13.72	8.41	5.93	23.09	6.14	2.94	1.27	2.2	4.45	1.6	1.65	3.81	2.78	0.67
ENSG00000087266	30.51	31.1	36.72	12.27	4.73	5.88	42.79	17.57	12.18	32.57	29.04	11.59	10.29	6.16	7.09	12.31	10.69	15.38	20.43	2.68
ENSG00000087269	13.38	4.71	16.1	11.49	15.02	20.25	10.58	7.51	8.59	17.62	4.2	3.33	1.98	1.96	3.45	1.47	1.82	3.61	3.06	0.81
ENSG00000087274	83.63	51.12	73.24	72.18	47.01	70.6	78.99	50.55	40.26	75.78	56.14	35.76	37.43	32.69	65.78	31.27	24.84	43.95	55.95	24.76
ENSG00000087299	2.83	0.89	2.45	2.2	1.86	5.44	2.24	1.11	1.34	2.12	0.75	0.4	0.23	0.38	0.66	0.24	0.27	0.46	0.56	0.14
ENSG00000087301	3.07	1.23	2.66	3.0	1.99	1.94	1.97	1.83	1.96	2.22	1.55	0.85	0.49	1.47	2.32	0.49	0.46	1.51	0.53	0.7
ENSG00000087302	74.16	71.13	100.7	87.04	121.69	143.6	97.89	94.99	95.49	117.7	37.02	26.11	30.98	13.96	48.56	16.42	7.88	35.23	51.06	6.03
ENSG00000087303	0.26	0.0	0.49	0.31	0.44	0.88	0.58	1.73	0.12	0.35	0.04	0.06	0.05	0.16	0.93	0.04	0.19	0.49	0.09	0.03
ENSG00000087338	9.56	9.32	13.4	10.84	22.74	12.54	9.77	7.53	7.8	12.96	11.21	3.95	2.99	3.1	4.95	3.13	3.56	5.48	4.31	0.98
ENSG00000087365	89.88	66.75	93.89	89.39	62.53	80.75	82.94	66.32	69.7	79.8	51.34	33.32	29.43	24.84	39.34	29.1	22.98	42.33	48.07	10.8
ENSG00000087448	6.35	3.3	7.61	6.22	3.38	5.57	3.33	3.98	2.67	7.69	2.28	1.02	0.69	0.67	1.6	0.58	0.72	1.35	1.26	0.31
ENSG00000087460	372.24	266.67	454.4	419.39	521.05	617.39	523.55	270.42	379.83	485.59	257.94	178.23	128.69	328.07	216.0	175.78	186.0	303.07	215.9	274.11
ENSG00000087470	39.95	14.89	33.52	22.97	22.89	35.24	24.07	16.36	10.91	33.79	10.73	5.8	3.62	2.97	8.95	3.63	3.32	7.59	5.97	1.89
ENSG00000087494	0.4	0.0	0.0	0.0	0.0	0.13	0.0	0.07	0.05	0.0	0.0	0.0	0.0	0.0	0.0	0.0	0.0	0.0	0.0	0.0
ENSG00000087495	0.14	0.89	6.0	6.34	0.0	0.03	0.74	1.29	0.02	0.0	0.56	0.33	0.84	0.06	0.42	0.64	0.22	0.53	0.28	0.1
ENSG00000087502	11.58	16.22	22.69	22.54	27.87	25.18	40.4	17.94	27.86	28.41	14.03	6.11	6.74	6.5	13.45	7.61	5.14	10.29	14.37	1.94
ENSG00000087510	0.0	0.0	0.0	0.0	0.0	0.0	0.0	0.0	0.0	0.0	0.0	0.0	0.0	0.0	0.01	0.0	0.01	0.0	0.0	0.0
ENSG00000087586	6.97	9.13	18.16	13.52	12.34	11.37	18.85	19.86	10.17	9.14	11.81	8.66	5.12	9.26	23.14	4.46	3.26	11.16	5.47	4.08
ENSG00000087589	16.19	3.74	2.59	2.05	0.71	3.28	5.8	1.78	1.16	12.73	6.63	1.45	0.55	1.99	0.89	1.3	2.64	3.02	2.19	0.56
ENSG00000087842	0.22	0.4	0.23	3.62	0.36	0.16	5.96	2.81	0.42	0.37	0.97	2.04	1.99	2.16	6.5	1.61	0.91	1.74	1.7	1.06
ENSG00000087884	19.75	8.65	16.52	33.06	23.52	30.96	31.0	20.93	15.81	15.93	8.0	6.95	7.72	3.9	10.21	3.11	4.25	10.13	10.91	2.69
ENSG00000087903	6.9	2.32	4.02	9.79	3.12	2.37	10.37	1.96	1.19	6.62	3.44	0.8	1.15	0.83	2.44	1.15	1.84	1.08	1.83	1.08
ENSG00000087995	3.55	2.33	6.76	7.51	5.68	5.51	4.24	3.57	5.03	4.69	2.34	1.53	1.32	1.03	2.69	1.02	0.67	2.17	1.49	0.55
ENSG00000088002	0.15	0.0	0.1	0.04	0.15	0.18	0.25	0.13	0.03	0.04	0.0	0.09	0.0	0.0	0.0	0.04	0.0	0.0	0.02	0.0
ENSG00000088035	6.91	10.55	15.63	14.22	17.13	13.7	18.51	10.86	8.72	13.01	9.03	4.26	4.89	3.01	5.28	3.56	2.97	6.52	7.32	1.16
ENSG00000088038	18.39	11.81	19.31	18.6	14.15	16.76	20.27	13.2	12.49	15.02	10.71	5.08	6.51	5.62	9.0	4.76	5.12	7.66	9.11	2.3
ENSG00000088053	0.27	0.49	1.42	0.15	0.04	0.17	3.32	1.39	0.08	0.2	0.99	0.9	0.38	0.63	2.39	0.71	1.08	2.34	0.58	0.1
ENSG00000088179	4.02	1.82	2.79	3.68	12.48	1.55	5.84	3.59	5.8	2.48	8.42	5.17	2.52	6.05	6.25	3.53	6.91	5.23	3.63	3.89
ENSG00000088205	25.38	15.49	29.03	21.37	23.02	27.01	17.75	15.9	17.56	35.5	11.52	5.96	2.77	4.56	5.65	2.54	4.22	7.7	5.09	1.45
ENSG00000088247	46.55	28.29	55.31	34.29	35.86	42.29	34.89	22.27	19.28	46.56	18.8	8.55	5.02	6.17	13.4	5.0	4.97	12.82	9.11	2.28
ENSG00000088256	1.61	0.67	1.03	2.86	4.25	1.27	2.75	2.57	0.59	1.32	0.73	0.6	0.34	0.37	1.52	0.35	0.24	1.33	0.5	0.23
ENSG00000088280	0.08	0.22	0.27	0.18	0.04	0.02	0.22	0.29	0.04	0.21	0.1	0.13	0.05	0.15	0.33	0.01	0.11	0.38	0.06	0.27
ENSG00000088298	18.0	24.35	30.04	22.54	25.76	35.37	29.15	19.51	27.06	26.75	15.19	8.17	8.07	5.74	8.95	6.36	8.19	11.63	14.89	1.91
ENSG00000088305	16.29	1.19	3.89	5.69	8.88	1.89	3.76	2.73	2.57	0.37	1.34	0.31	0.18	0.3	0.92	0.19	0.17	1.54	0.91	0.06
ENSG00000088320	0.0	0.0	0.0	0.0	0.0	0.03	0.1	0.13	0.0	0.0	0.0	0.0	0.0	0.0	0.0	0.0	0.0	0.02	0.03	0.0
ENSG00000088325	11.24	13.08	31.57	24.77	16.13	16.04	22.47	29.28	9.19	11.05	14.7	12.29	6.94	10.5	26.75	5.29	4.4	15.82	7.12	5.67
ENSG00000088340	0.49	0.24	1.28	0.29	0.26	0.31	0.48	3.05	1.24	0.63	0.63	0.83	0.28	0.15	5.06	0.27	0.22	0.91	0.22	0.03
ENSG00000088356	9.64	7.13	8.6	13.81	11.13	14.96	14.19	8.76	13.56	9.63	4.32	3.5	3.4	2.46	4.25	2.18	2.63	4.27	5.49	1.08
ENSG00000088367	0.12	0.07	0.62	0.13	0.49	0.35	0.22	0.55	0.14	0.42	0.19	0.17	0.04	0.04	0.35	0.26	0.02	1.03	0.08	0.02
ENSG00000088386	0.02	0.0	0.02	0.01	0.01	0.01	0.03	0.0	0.0	0.03	0.0	0.01	0.01	0.0	0.01	0.0	0.0	0.0	0.01	0.0
ENSG00000088387	1.19	0.3	0.4	0.43	0.24	1.04	1.54	0.79	0.24	0.41	1.86	0.86	0.45	1.17	0.84	0.38	1.07	1.16	0.6	0.16
ENSG00000088448	67.02	25.66	65.4	103.97	44.61	86.1	43.59	42.81	46.94	68.34	21.76	15.71	12.72	7.68	17.96	11.6	9.44	18.77	19.01	2.46
ENSG00000088451	9.9	8.84	13.06	14.1	13.21	16.28	13.2	8.12	12.33	14.88	6.96	3.49	2.29	2.55	3.74	2.52	2.89	5.48	4.2	0.78
ENSG00000088538	0.28	0.0	0.03	0.03	0.07	0.06	0.03	0.02	0.01	0.09	0.01	0.02	0.02	0.01	0.02	0.0	0.01	0.0	0.01	0.0
ENSG00000088543	1.95	0.46	1.08	1.05	3.34	3.37	0.73	0.78	0.89	1.11	1.81	0.37	0.52	0.36	0.56	0.23	0.55	0.6	0.62	0.01
ENSG00000088682	18.75	11.6	19.97	19.33	16.55	24.13	16.42	14.03	11.79	16.12	8.88	5.28	4.21	5.44	7.85	4.12	4.12	7.03	7.92	2.17
ENSG00000088726	0.6	0.42	1.53	0.03	0.0	0.0	1.67	2.7	0.62	0.0	1.68	1.62	0.87	2.41	4.35	1.06	4.03	3.57	2.23	0.87
ENSG00000088727	7.92	1.72	5.72	8.41	8.43	6.25	7.52	5.0	5.23	8.1	2.01	1.48	1.92	1.31	2.64	1.53	1.02	2.19	2.51	0.57
ENSG00000088756	0.04	0.0	0.03	0.01	0.0	0.04	0.01	0.12	0.01	0.0	0.04	0.0	0.0	0.01	0.09	0.0	0.0	0.06	0.03	0.0
ENSG00000088766	23.7	25.55	44.77	36.89	43.35	35.25	38.46	33.13	31.75	47.2	18.09	17.52	13.66	9.34	30.83	11.57	7.04	17.0	16.49	4.54
ENSG00000088782	0.0	0.0	0.0	0.0	0.0	0.0	0.0	0.0	0.0	0.0	0.0	0.0	0.0	0.0	0.0	0.0	0.0	0.0	0.0	0.0
ENSG00000088808	0.3	0.61	0.4	0.22	2.71	0.41	0.43	0.44	0.37	0.55	0.59	0.2	0.15	0.16	0.35	0.11	0.7	0.71	0.3	0.07
ENSG00000088812	7.99	5.39	10.67	7.11	8.12	9.19	6.01	5.88	3.8	10.46	2.55	1.06	0.55	0.76	1.71	0.53	0.81	1.79	1.36	0.21
ENSG00000088826	5.67	2.18	3.68	14.29	3.91	0.98	3.61	11.85	4.13	5.16	6.01	8.75	9.28	17.92	39.5	11.27	9.28	22.26	4.5	21.16
ENSG00000088827	0.14	0.31	1.14	0.02	0.04	0.45	1.93	1.66	0.31	1.18	0.46	0.73	0.3	1.2	1.89	0.25	0.37	6.58	0.55	0.16
ENSG00000088832	150.54	267.9	255.06	147.22	101.71	210.3	467.48	163.79	166.48	194.86	212.02	106.37	107.1	76.55	85.6	95.89	80.95	126.1	180.91	25.68
ENSG00000088833	22.8	35.63	36.83	41.27	27.13	40.27	49.35	28.88	25.65	33.77	23.33	12.93	9.55	11.81	15.6	12.97	9.34	17.64	18.99	4.0
ENSG00000088836	0.02	0.03	0.26	0.05	0.71	1.27	0.02	0.02	0.02	0.11	0.0	0.02	0.0	0.06	0.0	0.0	0.02	0.05	0.02	0.0
ENSG00000088854	5.54	1.75	5.18	3.14	4.77	7.69	2.71	1.71	1.31	5.62	0.91	0.35	0.21	0.21	0.4	0.19	0.34	1.1	0.53	0.06
ENSG00000088876	3.19	1.27	3.52	3.51	3.01	3.92	2.1	1.61	2.06	3.71	0.96	0.54	0.38	0.38	1.2	0.33	0.35	1.19	0.57	0.19
ENSG00000088881	0.05	0.29	0.02	1.33	2.95	0.06	0.07	1.17	0.07	0.05	0.06	0.09	0.03	0.06	0.12	0.05	0.43	0.23	0.19	0.01
ENSG00000088882	32.49	2.59	26.37	54.13	14.47	86.92	14.66	15.86	4.45	33.05	2.26	1.57	1.0	0.56	1.33	0.82	0.66	2.93	2.62	0.19
ENSG00000088888	16.88	7.16	16.86	12.09	13.86	17.7	11.51	6.23	6.36	16.65	6.65	2.97	2.54	2.12	4.28	2.57	1.83	4.85	5.5	0.83
ENSG00000088899	0.14	0.03	0.05	0.18	0.25	0.07	0.06	0.08	0.03	0.01	0.05	0.04	0.03	0.03	0.13	0.02	0.02	0.07	0.02	0.01
ENSG00000088926	0.0	0.0	0.0	0.0	0.0	0.0	0.0	0.0	0.0	0.0	0.0	0.0	0.0	0.0	0.0	0.0	0.0	0.0	0.0	0.0
ENSG00000088930	40.68	38.91	46.39	21.6	40.37	46.44	47.17	22.28	14.42	51.04	21.4	6.81	3.61	6.31	6.12	4.22	8.4	10.35	7.2	1.66
ENSG00000088970	6.41	5.4	8.15	11.75	18.1	11.65	12.6	6.33	9.64	8.72	5.67	4.28	2.69	3.39	4.49	1.85	2.48	4.8	5.62	3.4
ENSG00000088986	363.93	208.12	297.07	342.76	308.1	415.03	384.06	230.04	178.56	326.03	124.04	112.12	94.27	128.95	151.72	75.02	77.64	123.9	127.45	95.27
ENSG00000088992	23.55	61.53	40.71	37.77	38.41	9.47	75.55	65.7	88.86	8.23	57.91	64.3	61.57	44.39	87.66	54.29	36.44	33.61	58.25	70.34
ENSG00000089006	70.97	45.74	91.85	85.42	59.6	112.95	62.36	55.49	50.97	102.97	35.23	20.04	16.86	15.17	30.53	12.02	16.61	27.83	20.99	7.98
ENSG00000089009	2602.73	1938.53	2622.84	2715.63	3821.6	3931.09	1703.18	1842.92	1771.73	3980.11	1023.44	590.68	533.0	408.18	710.65	412.19	447.68	756.0	981.77	171.57
ENSG00000089012	0.98	0.55	0.55	0.4	0.29	1.0	0.67	0.93	1.21	0.58	2.2	1.12	1.46	1.11	0.77	0.67	3.51	1.4	1.28	0.29
ENSG00000089022	8.66	8.03	10.5	11.11	16.73	14.84	10.34	8.1	6.91	15.6	5.32	3.26	2.32	2.3	3.12	1.99	2.28	3.82	4.21	0.91
ENSG00000089041	7.95	3.73	6.02	2.16	1.06	1.39	0.84	2.43	0.14	8.49	1.19	0.49	0.04	0.23	0.19	0.12	0.65	0.62	0.14	0.04
ENSG00000089048	6.08	3.66	7.37	5.53	9.77	10.59	5.88	3.75	4.65	11.55	3.09	1.49	0.72	1.2	1.65	0.58	0.95	2.24	1.21	0.45
ENSG00000089050	2.5	1.74	4.35	2.12	2.94	3.11	2.67	2.15	1.61	4.65	2.34	0.97	0.73	0.63	0.87	0.63	0.69	1.39	1.33	0.17
ENSG00000089053	82.42	33.45	87.67	75.29	97.86	102.21	58.77	50.25	64.04	74.85	34.1	23.23	16.56	12.19	29.49	12.57	15.17	26.08	25.11	6.6
ENSG00000089057	6.48	2.91	5.7	4.19	4.39	1.76	3.08	2.5	1.43	5.87	2.59	0.66	0.38	0.66	0.83	0.64	0.67	1.91	0.88	0.17
ENSG00000089060	10.46	19.93	14.26	15.3	9.69	8.42	22.28	12.39	21.25	10.15	15.46	8.88	5.7	4.01	6.16	5.66	3.38	7.85	10.39	1.31
ENSG00000089063	66.64	49.42	78.3	69.68	87.49	79.02	73.43	52.66	49.15	82.17	36.19	19.68	15.37	12.73	28.24	13.61	15.16	27.79	27.5	6.19
ENSG00000089091	2.3	0.98	5.63	2.53	1.82	2.55	1.38	2.6	1.38	2.79	0.88	0.58	0.29	0.14	0.34	0.35	0.35	0.5	0.75	0.07
ENSG00000089094	26.18	7.12	18.93	14.57	16.52	22.12	11.34	10.0	6.89	26.35	5.74	2.49	1.96	2.02	3.4	1.72	1.94	5.24	3.38	0.73
ENSG00000089101	0.0	0.0	0.11	0.0	0.0	0.15	0.0	0.1	0.05	0.0	0.0	0.0	0.0	0.0	0.03	0.04	0.03	0.0	0.03	0.0
ENSG00000089116	0.0	0.0	0.0	0.0	0.0	0.0	0.0	0.0	0.0	0.0	0.0	0.0	0.0	0.0	0.0	0.0	0.0	0.0	0.0	0.0
ENSG00000089123	4.39	1.2	4.28	5.37	13.8	5.32	3.21	2.23	4.36	4.76	1.33	1.02	0.44	0.5	1.13	0.37	0.55	1.46	0.91	0.16
ENSG00000089127	15.16	45.13	31.79	5.37	1.69	56.77	20.17	19.5	6.1	38.97	9.15	5.77	1.44	42.73	3.64	2.78	12.76	59.96	6.42	2.49
ENSG00000089154	17.48	6.58	12.91	10.1	9.53	18.73	7.06	6.62	8.6	13.29	5.26	2.56	1.59	1.81	5.41	1.74	1.53	4.56	2.72	1.1
ENSG00000089157	3591.54	1646.28	2836.2	2497.7	3925.81	4142.59	1801.65	2231.9	3378.5	4532.25	985.03	684.71	599.44	403.85	944.66	410.7	337.9	730.67	907.31	209.32
ENSG00000089159	14.4	50.94	32.7	11.49	2.68	14.82	75.62	24.8	13.0	27.89	46.53	14.19	10.94	14.11	10.69	13.93	16.4	21.67	28.4	3.81
ENSG00000089163	0.95	0.3	0.48	0.62	1.84	1.17	1.34	0.49	0.58	0.65	0.64	0.09	0.09	0.19	0.27	0.18	0.15	0.21	0.37	0.05
ENSG00000089169	0.15	15.74	2.39	0.02	0.0	0.02	1.2	9.04	0.08	1.34	1.6	0.37	0.55	0.47	0.83	1.02	1.1	2.18	0.44	0.31
ENSG00000089177	2.83	1.83	4.55	3.59	1.05	1.31	2.52	1.19	0.49	2.3	0.78	0.15	0.47	0.4	0.76	0.16	0.33	0.98	0.25	0.11
ENSG00000089195	7.73	9.33	12.73	11.19	8.94	13.69	14.62	8.36	7.9	13.2	7.74	3.94	3.36	3.02	4.95	2.79	2.6	3.85	5.84	0.72
ENSG00000089199	0.05	0.0	0.06	0.45	0.0	0.11	0.4	0.0	0.25	0.26	0.02	0.01	0.02	0.0	0.01	0.0	0.0	0.03	0.0	0.0
ENSG00000089220	102.19	23.71	94.79	108.53	120.58	134.94	60.31	56.78	106.0	110.16	28.35	20.45	13.82	10.63	23.11	11.36	11.46	28.41	25.97	3.81
ENSG00000089225	0.0	0.0	0.0	0.0	0.0	0.0	0.06	0.04	0.0	0.0	0.0	0.0	0.0	0.0	0.0	0.0	0.0	0.0	0.0	0.0
ENSG00000089234	7.64	6.11	7.85	8.83	5.78	7.32	9.57	4.83	3.72	8.72	4.76	2.62	1.81	2.91	3.59	1.81	2.07	3.31	3.1	1.32
ENSG00000089248	154.13	148.31	224.63	136.3	177.87	136.6	114.7	180.5	219.53	176.74	74.45	50.08	57.91	31.26	63.32	36.34	34.42	67.15	92.57	10.44
ENSG00000089250	0.0	0.0	0.0	0.0	0.0	0.0	0.0	0.0	0.0	0.0	0.0	0.0	0.0	0.0	0.0	0.0	0.0	0.0	0.0	0.0
ENSG00000089280	420.87	186.98	487.62	502.23	340.22	518.93	210.42	308.34	300.72	386.74	212.99	141.14	127.63	85.87	186.89	99.21	89.54	150.84	202.86	38.77
ENSG00000089289	63.47	53.45	54.83	43.45	68.64	69.38	35.1	36.27	29.93	69.61	24.25	12.27	11.37	10.48	15.21	10.86	13.65	17.94	20.44	4.15
ENSG00000089327	238.24	238.64	258.01	214.95	289.03	223.05	210.74	279.22	280.43	362.83	106.94	61.86	68.13	35.05	54.63	51.93	48.5	81.15	130.45	9.16
ENSG00000089335	18.48	7.21	15.75	28.52	14.99	26.64	16.47	8.48	14.76	24.81	7.09	3.0	2.0	2.46	4.4	1.65	2.03	5.21	3.54	0.56
ENSG00000089351	21.17	21.34	18.8	15.0	30.72	34.74	34.46	11.9	10.49	28.19	23.51	9.2	6.64	7.76	7.15	7.23	7.43	10.55	13.39	1.79
ENSG00000089356	0.0	0.13	0.16	0.43	0.75	5.08	0.15	0.39	0.0	0.32	0.12	0.08	0.41	0.0	0.58	0.12	0.0	0.68	0.08	0.06
ENSG00000089472	0.24	0.01	0.01	0.0	0.34	0.01	0.0	0.26	0.0	0.08	0.01	0.01	0.05	0.02	0.22	0.0	0.01	0.32	0.0	0.01
ENSG00000089486	4.49	5.78	22.28	15.9	14.16	46.79	17.44	9.25	5.18	26.48	3.07	2.04	0.91	1.39	2.42	1.28	1.54	2.93	3.38	0.23
ENSG00000089505	1.39	0.81	1.36	0.88	0.37	0.4	1.55	0.98	0.18	1.38	1.65	0.4	0.45	0.31	0.1	0.36	0.42	0.45	0.62	0.15
ENSG00000089558	0.08	0.01	0.0	0.08	0.0	0.05	0.04	0.02	0.06	0.03	0.0	0.0	0.01	0.0	0.01	0.01	0.0	0.0	0.01	0.0
ENSG00000089597	73.35	39.68	103.19	82.25	142.89	103.49	58.42	45.34	41.55	100.43	30.7	15.21	8.53	10.18	25.14	8.87	10.88	21.69	16.26	3.65
ENSG00000089639	23.45	37.79	30.75	16.44	10.07	25.98	29.27	16.45	11.94	21.95	29.45	9.3	8.65	9.11	6.87	9.59	10.09	13.69	14.66	2.45
ENSG00000089682	3.76	2.8	6.04	3.32	2.76	3.6	3.31	2.29	1.81	4.36	2.07	1.13	0.76	0.7	2.12	0.65	0.73	1.92	0.96	0.45
ENSG00000089685	7.33	11.8	25.9	25.07	9.63	10.21	19.58	35.93	16.11	7.84	11.78	14.06	11.58	9.03	37.33	7.8	4.48	14.7	9.43	6.06
ENSG00000089692	8.62	0.17	0.29	0.59	0.38	0.32	0.52	1.43	0.5	0.46	0.57	1.0	0.49	0.48	0.57	0.13	1.65	1.63	0.88	0.44
ENSG00000089693	60.18	48.99	48.79	75.1	46.26	50.76	111.95	42.28	40.12	51.44	51.11	26.39	21.83	20.17	26.94	23.34	18.97	30.52	40.65	9.36
ENSG00000089723	0.05	0.43	0.7	0.07	0.11	0.73	0.3	0.09	0.2	0.23	0.06	0.03	0.03	0.02	0.05	0.01	0.02	0.02	0.05	0.0
ENSG00000089737	49.91	24.51	57.07	52.51	41.23	39.78	46.2	31.12	37.93	63.01	22.02	17.13	19.74	14.61	19.37	13.01	14.43	20.88	20.93	4.59
ENSG00000089775	3.49	1.15	2.56	2.95	2.52	3.22	1.38	1.54	1.42	3.25	1.14	0.46	0.32	0.5	0.6	0.33	0.52	0.92	0.83	0.07
ENSG00000089818	11.97	11.86	16.62	11.6	12.44	13.15	30.33	8.12	6.39	16.68	11.26	5.33	4.23	4.63	5.72	3.63	4.07	5.84	6.07	1.89
ENSG00000089820	104.14	61.87	81.37	99.81	2.64	122.66	77.49	62.32	90.75	93.61	62.29	39.04	52.39	25.63	27.87	45.17	23.98	41.77	76.62	7.22
ENSG00000089847	0.23	0.24	0.32	0.58	0.67	0.16	0.32	0.16	0.12	0.09	0.16	0.07	0.02	0.07	0.19	0.04	0.26	0.1	0.04	0.02
ENSG00000089876	0.75	5.71	10.31	10.0	12.09	12.05	7.71	5.65	5.41	13.17	2.7	1.74	1.18	1.8	2.71	1.06	0.98	2.73	1.6	0.95
ENSG00000089902	16.45	19.1	22.78	14.11	10.55	12.84	28.74	12.1	8.52	16.58	19.18	5.53	5.31	6.16	7.34	5.25	4.35	8.03	7.86	1.54
ENSG00000089916	10.18	4.16	9.65	6.86	8.89	11.9	7.95	4.27	4.2	11.01	3.33	1.01	0.57	0.83	1.79	0.91	0.87	2.09	1.14	0.35
ENSG00000090006	3.66	3.69	6.77	6.13	45.66	21.6	3.72	2.93	3.04	7.67	2.55	1.84	0.85	1.28	2.89	1.29	1.87	4.13	3.61	0.55
ENSG00000090013	56.37	117.84	111.92	301.18	44.48	12.35	138.85	234.66	112.1	64.91	154.79	238.4	215.01	284.49	648.23	182.41	120.21	224.51	157.13	252.7
ENSG00000090020	6.4	8.48	8.59	3.46	4.9	3.88	6.79	5.26	2.81	4.16	5.67	2.96	2.14	2.22	2.95	3.1	2.18	3.52	5.56	1.15
ENSG00000090054	26.58	26.05	36.09	24.83	25.82	31.59	32.97	21.5	7.32	43.4	18.57	8.64	6.88	7.81	12.38	7.14	7.94	11.67	11.7	3.29
ENSG00000090060	64.05	47.23	66.36	57.41	62.16	64.13	73.84	36.85	39.79	67.03	41.91	17.71	15.27	17.61	25.69	13.53	14.25	24.86	25.17	7.26
ENSG00000090061	24.46	14.09	23.18	14.15	19.77	19.46	22.67	11.69	8.31	24.21	13.57	5.38	3.47	5.48	7.0	3.56	4.16	6.84	6.09	1.89
ENSG00000090097	1.18	0.34	0.54	3.37	5.16	1.73	0.43	0.96	0.89	0.32	0.78	0.66	0.19	0.21	0.53	0.31	0.92	0.94	0.48	0.07
ENSG00000090104	0.84	0.33	0.33	0.78	6.57	3.26	0.8	2.02	1.05	0.33	1.57	1.26	0.32	1.1	0.53	0.6	1.48	1.97	0.81	0.23
ENSG00000090238	82.19	122.43	70.62	134.9	52.1	74.8	166.78	85.77	48.01	81.55	156.6	104.54	109.2	165.72	129.94	137.29	134.54	119.62	178.4	153.84
ENSG00000090263	37.98	27.24	54.71	55.96	75.59	83.3	22.79	42.99	47.75	31.77	18.76	12.43	16.06	6.77	21.49	4.05	7.84	17.89	21.36	2.28
ENSG00000090266	108.97	93.09	167.32	151.54	148.35	169.28	76.69	125.29	229.37	157.65	74.87	57.11	67.12	28.98	60.51	39.22	44.84	71.04	101.81	12.12
ENSG00000090273	48.75	30.02	59.91	66.88	48.77	64.42	56.14	47.91	49.97	53.74	20.84	20.17	17.16	10.79	24.1	12.89	10.49	24.79	27.32	6.51
ENSG00000090316	32.52	23.38	32.63	27.74	21.78	30.73	39.77	23.9	16.84	29.43	25.38	12.63	10.11	8.57	15.18	11.07	10.49	15.14	18.6	5.24
ENSG00000090339	7.55	8.28	4.0	1.41	0.84	6.18	18.85	4.47	1.61	13.06	5.71	1.87	0.56	1.76	1.96	0.74	3.31	4.19	3.38	1.33
ENSG00000090372	26.06	17.89	18.41	17.32	13.2	21.87	27.75	11.73	10.85	21.76	13.56	6.01	3.28	4.43	9.24	4.15	5.99	9.04	6.18	1.8
ENSG00000090376	20.37	27.35	44.48	13.56	28.37	23.0	44.33	16.64	10.71	30.89	13.09	4.49	8.77	4.52	5.49	8.3	3.76	6.26	5.89	1.39
ENSG00000090382	312.0	13677.48	17410.05	2639.01	172.61	1636.5	8288.74	11297.5	4286.35	7310.6	6336.46	1851.11	1172.69	1156.79	680.33	1658.74	772.39	2405.62	2046.42	245.67
ENSG00000090402	0.0	0.0	0.0	0.0	0.0	0.0	0.0	0.0	0.0	0.0	0.0	0.0	0.0	0.0	0.0	0.0	0.0	0.0	0.0	0.0
ENSG00000090432	6.9	7.22	9.21	8.62	8.41	8.41	10.65	6.77	5.77	9.29	4.77	2.43	1.8	2.39	3.21	2.1	2.38	4.09	3.53	1.28
ENSG00000090447	6.19	2.73	6.38	10.76	9.04	11.87	4.15	4.38	3.89	12.02	2.22	1.3	1.25	1.0	1.48	0.95	0.78	2.12	1.95	0.2
ENSG00000090470	14.95	7.13	16.25	15.25	14.79	18.15	10.1	7.83	8.55	18.46	5.73	2.86	1.53	1.82	3.41	1.82	2.0	5.1	3.59	0.75
ENSG00000090487	56.92	99.62	84.05	50.86	37.67	51.65	138.27	71.34	46.38	66.82	65.01	27.79	23.17	21.26	21.0	29.15	22.41	30.7	42.67	8.57
ENSG00000090512	0.0	0.0	0.0	0.0	0.0	0.0	0.0	0.0	0.0	0.0	0.0	0.0	0.0	0.0	0.0	0.0	0.0	0.0	0.0	0.0
ENSG00000090520	33.8	24.11	52.22	33.25	75.29	50.26	44.4	36.96	70.04	44.84	21.06	18.19	13.19	9.25	24.7	10.67	8.19	21.82	17.85	3.7
ENSG00000090530	0.44	0.1	1.6	0.11	0.0	0.53	0.33	1.0	0.0	0.41	0.19	0.13	0.08	0.12	0.92	0.03	0.02	1.26	0.15	0.1
ENSG00000090534	0.0	0.02	0.06	0.0	0.0	0.0	0.0	0.02	0.0	0.0	0.0	0.0	0.0	0.0	0.07	0.0	0.0	0.0	0.0	0.0
ENSG00000090539	0.0	0.0	0.0	0.03	0.0	0.0	0.0	0.07	0.01	0.0	0.0	0.0	0.0	0.0	0.11	0.0	0.0	0.05	0.0	0.0
ENSG00000090554	6.69	2.44	2.33	4.15	2.75	3.83	5.23	3.78	2.77	1.96	6.26	3.05	2.53	4.32	2.53	1.25	3.75	4.11	4.46	0.41
ENSG00000090565	4.82	2.26	12.76	6.98	4.49	12.21	6.41	2.86	1.17	11.03	2.2	1.56	0.97	0.76	2.38	0.59	1.29	2.8	1.32	0.25
ENSG00000090581	23.06	26.65	39.45	32.68	32.74	31.61	36.83	24.33	22.38	31.51	17.28	8.54	6.36	5.78	8.94	6.42	6.77	11.82	14.87	2.47
ENSG00000090612	3.94	0.84	3.27	2.02	2.07	3.78	2.13	1.04	0.91	3.96	1.43	0.39	0.72	0.49	0.88	0.24	0.26	0.98	0.57	0.17
ENSG00000090615	13.03	9.12	20.62	16.15	28.35	21.97	14.63	12.99	13.24	18.99	6.7	5.23	4.11	3.48	8.61	3.48	2.85	7.26	6.55	2.17
ENSG00000090621	57.76	51.26	88.5	66.8	96.97	86.52	44.41	47.95	58.75	93.48	25.86	19.51	17.04	17.08	28.43	10.93	12.93	24.19	23.15	7.19
ENSG00000090659	0.13	0.08	0.7	0.01	0.08	0.07	0.08	0.58	0.01	0.36	0.16	0.02	0.04	0.05	0.03	0.01	0.02	0.09	0.04	0.0
ENSG00000090661	0.37	5.78	1.35	7.16	34.62	18.99	23.21	1.34	1.77	12.77	5.02	2.14	3.04	0.82	2.56	2.7	2.63	4.06	3.98	0.56
ENSG00000090674	6.07	7.98	12.41	4.41	2.82	11.4	8.6	13.35	10.85	9.63	4.79	5.71	4.09	8.57	12.33	3.95	3.62	12.19	4.69	6.83
ENSG00000090686	29.27	22.21	59.43	35.43	43.05	40.65	34.67	23.01	18.31	26.39	20.6	9.34	6.28	7.42	12.28	5.77	5.29	11.98	9.78	2.85
ENSG00000090776	5.8	0.51	1.55	1.03	5.43	1.22	1.45	1.88	0.6	3.87	0.74	0.5	0.21	0.33	1.2	0.18	0.38	1.17	0.47	0.1
ENSG00000090857	12.59	3.3	12.54	10.16	7.73	6.67	4.64	2.21	6.82	11.17	2.71	0.69	1.25	0.9	1.46	0.4	0.7	1.95	1.46	0.28
ENSG00000090861	21.31	8.41	22.96	29.58	31.48	16.09	26.73	14.73	25.34	24.43	6.82	6.66	3.24	11.39	21.09	3.63	3.73	8.8	5.33	3.07
ENSG00000090863	13.31	14.54	21.65	9.42	17.15	8.87	17.31	10.2	5.55	16.89	7.85	2.96	2.38	2.8	4.54	2.31	2.92	5.0	4.28	1.02
ENSG00000090889	2.22	3.56	8.26	6.62	3.23	3.2	5.62	6.71	1.91	3.22	4.09	3.06	1.62	2.77	7.47	1.4	1.29	3.91	1.87	1.54
ENSG00000090905	9.07	4.75	8.59	7.26	7.85	6.3	4.42	3.33	1.68	9.04	3.79	1.87	1.07	1.67	2.24	0.89	1.21	2.59	1.69	0.63
ENSG00000090924	6.66	1.41	1.6	2.22	3.69	7.87	1.62	2.71	0.28	3.79	1.4	0.61	0.3	0.38	0.71	0.29	0.5	1.31	0.69	0.36
ENSG00000090932	0.0	0.0	0.12	0.0	2.85	7.08	0.0	0.0	0.0	0.03	0.1	0.02	0.0	0.02	0.0	0.0	0.0	0.13	0.07	0.0
ENSG00000090971	7.52	1.08	2.1	13.3	14.1	17.69	9.02	2.77	2.05	6.89	1.13	0.73	0.67	0.98	2.12	0.71	0.66	1.05	1.69	0.36
ENSG00000090975	0.94	0.48	0.47	2.66	0.76	2.04	0.71	0.97	0.16	1.65	0.67	0.37	0.18	0.61	0.34	0.2	0.49	1.28	0.81	0.06
ENSG00000090989	29.25	18.03	23.28	17.08	15.47	24.97	21.92	13.14	10.42	28.7	12.85	5.97	3.75	3.95	5.29	3.8	4.58	8.55	7.7	1.45
ENSG00000091009	10.11	5.12	9.15	5.68	6.48	8.41	3.46	4.37	3.33	9.78	4.07	1.75	1.06	1.55	2.27	1.34	1.31	2.6	1.97	0.46
ENSG00000091010	0.02	0.02	0.0	0.0	0.0	0.0	0.02	0.01	0.04	0.0	0.04	0.01	0.01	0.0	0.01	0.01	0.02	0.0	0.0	0.01
ENSG00000091039	23.24	21.11	24.85	14.22	16.49	13.42	26.07	11.68	7.27	24.16	18.5	5.24	3.7	6.1	5.5	5.6	7.1	9.67	7.31	1.68
ENSG00000091073	6.67	6.07	6.96	5.37	9.25	7.16	7.97	5.57	6.44	7.72	5.56	3.3	3.01	3.26	3.74	3.53	3.23	5.04	6.11	0.77
ENSG00000091106	4.17	40.86	24.2	3.49	0.57	4.43	48.49	17.95	10.4	9.8	27.75	13.07	25.5	11.22	11.94	19.99	10.13	14.92	26.86	3.97
ENSG00000091127	7.57	0.66	4.55	3.65	4.77	7.49	1.54	1.64	2.02	5.57	0.82	1.21	0.43	0.33	0.89	0.23	0.24	0.74	0.39	0.2
ENSG00000091128	0.0	0.0	0.02	0.0	0.01	0.74	0.0	0.07	0.1	0.06	0.0	0.0	0.03	0.0	0.01	0.0	0.0	0.03	0.18	0.01
ENSG00000091129	0.0	0.01	0.04	0.0	0.0	3.14	0.03	0.0	0.0	0.12	0.16	0.05	0.02	0.03	0.02	0.01	0.07	0.31	0.04	0.0
ENSG00000091136	0.64	0.49	0.83	0.4	0.63	0.77	0.24	2.15	0.41	0.18	0.37	0.84	0.7	0.3	3.18	0.12	0.06	1.75	0.19	0.05
ENSG00000091137	0.15	0.01	0.07	0.02	0.03	0.24	0.07	0.01	0.0	0.03	0.01	0.0	0.01	0.03	0.03	0.0	0.02	0.02	0.0	0.0
ENSG00000091138	0.02	0.0	0.02	0.02	0.0	0.0	0.0	0.0	0.0	0.0	0.0	0.0	0.0	0.0	0.02	0.0	0.06	0.0	0.0	0.0
ENSG00000091140	33.9	31.05	46.69	30.58	46.78	52.29	24.29	25.46	18.28	52.79	24.79	12.25	7.79	9.92	15.47	7.87	6.48	11.73	12.9	3.3
ENSG00000091157	3.56	2.36	4.85	2.19	2.55	3.25	2.39	2.39	2.06	3.84	2.12	0.87	0.54	0.69	1.33	0.59	0.7	1.79	1.05	0.21
ENSG00000091164	44.59	37.57	49.75	64.48	61.22	59.39	49.18	44.34	45.74	53.49	27.75	22.06	18.26	19.83	46.05	15.91	13.1	26.74	25.96	10.58
ENSG00000091181	0.26	1.58	0.69	0.28	1.43	33.32	3.27	1.15	5.07	2.16	1.62	0.34	0.26	0.41	0.53	0.28	0.51	0.99	0.45	0.1
ENSG00000091262	0.4	5.81	2.65	3.5	5.5	1.3	4.21	4.39	0.21	1.37	2.75	1.14	0.49	0.45	0.88	0.82	0.71	1.18	0.68	0.23
ENSG00000091317	60.49	103.45	90.35	34.68	63.3	77.1	137.43	50.56	42.1	92.48	91.42	27.66	21.5	26.26	23.23	27.47	29.42	43.34	40.26	7.41
ENSG00000091409	7.8	6.68	4.33	4.78	3.3	6.52	14.9	3.01	0.84	15.9	4.84	1.83	1.78	2.32	5.1	1.3	1.57	2.91	1.77	0.43
ENSG00000091428	0.06	0.0	0.35	0.01	0.04	0.55	0.61	0.05	0.02	0.18	0.02	0.01	0.01	0.02	0.27	0.05	0.01	0.07	0.0	0.0
ENSG00000091436	2.12	5.8	8.99	4.31	2.32	2.56	6.96	7.43	2.09	13.2	2.8	1.03	0.53	2.11	2.78	0.56	0.81	1.48	0.71	1.16
ENSG00000091482	0.0	0.0	0.0	0.0	0.0	0.0	0.17	0.0	0.0	0.0	0.0	0.0	0.03	0.0	0.11	0.0	0.0	0.0	0.0	0.0
ENSG00000091483	30.24	23.05	43.97	29.99	24.12	34.27	15.52	28.11	21.85	35.6	12.91	10.75	6.9	6.78	15.66	5.74	5.23	12.86	12.27	2.77
ENSG00000091490	40.48	2.61	8.75	6.88	8.2	1.38	12.9	11.86	3.43	4.38	6.65	5.87	3.05	2.85	9.93	3.79	3.9	6.52	3.44	1.14
ENSG00000091513	0.62	0.61	6.44	7.01	0.27	1.35	0.47	9.06	1.76	0.67	0.11	1.98	1.34	0.69	12.54	0.21	0.09	20.15	0.19	0.13
ENSG00000091527	72.25	82.62	94.31	79.59	74.32	84.67	77.56	57.7	54.76	92.31	48.28	21.11	16.54	19.26	28.68	17.38	18.82	36.07	28.22	7.53
ENSG00000091536	0.05	0.17	1.17	0.38	0.09	0.33	0.01	0.09	0.02	0.19	0.08	0.04	0.01	0.0	0.0	0.09	0.02	0.11	0.0	0.0
ENSG00000091542	27.28	20.74	32.67	27.49	27.03	27.03	29.69	20.51	10.98	22.94	14.92	9.56	7.01	10.53	16.38	6.36	5.17	14.77	10.31	5.32
ENSG00000091583	0.0	0.0	0.0	0.0	0.0	0.0	0.0	0.0	0.0	0.0	0.0	0.0	0.0	0.0	0.0	0.0	0.0	0.0	0.0	0.0
ENSG00000091592	11.05	37.34	38.53	8.78	7.44	11.82	26.67	20.63	3.96	47.72	38.19	11.8	3.61	11.27	4.21	13.87	16.3	20.6	22.58	2.55
ENSG00000091622	0.07	0.08	0.1	0.16	0.05	0.14	0.04	0.11	0.0	0.02	0.05	0.02	0.01	0.02	0.04	0.01	0.01	0.03	0.02	0.0
ENSG00000091640	58.28	50.55	52.87	64.58	69.69	76.72	74.78	37.69	22.48	60.63	24.71	14.93	12.7	11.58	18.97	10.63	13.6	20.57	25.14	3.26
ENSG00000091651	13.15	13.12	28.5	19.2	13.26	18.63	20.17	15.86	14.79	17.65	11.99	8.49	6.45	5.08	14.07	5.95	3.88	10.03	9.24	2.71
ENSG00000091656	0.01	0.02	0.0	0.0	0.0	0.01	0.01	0.01	0.0	0.0	0.01	0.01	0.0	0.0	0.02	0.0	0.0	0.03	0.0	0.0
ENSG00000091664	0.0	0.0	0.0	0.0	0.0	0.0	0.0	0.0	0.0	0.0	0.0	0.0	0.0	0.0	0.0	0.0	0.0	0.0	0.0	0.0
ENSG00000091704	0.0	0.0	0.0	0.0	0.04	0.0	0.0	0.0	0.0	0.0	0.0	0.07	0.0	0.0	0.0	0.0	0.0	0.08	0.0	0.0
ENSG00000091732	10.74	4.82	11.47	13.87	9.54	12.43	5.85	6.54	6.74	11.17	3.15	2.51	1.7	1.29	3.53	1.49	1.59	3.39	2.86	0.73
ENSG00000091831	0.32	0.19	0.2	0.01	0.02	0.06	0.18	0.3	0.09	0.15	0.32	0.05	0.0	0.06	0.1	0.03	0.07	0.1	0.02	0.01
ENSG00000091844	0.43	0.15	0.52	0.46	0.27	0.37	0.28	0.2	0.17	0.54	0.18	0.07	0.04	0.05	0.1	0.05	0.04	0.1	0.06	0.01
ENSG00000091879	0.01	0.07	0.34	0.02	0.02	0.14	1.05	0.07	0.04	0.07	0.05	0.02	0.02	0.04	0.05	0.01	0.02	0.03	0.01	0.0
ENSG00000091947	16.28	13.19	19.01	14.27	23.87	17.6	14.73	15.17	21.46	18.16	7.99	4.23	4.1	2.74	4.59	3.37	2.95	5.75	6.12	0.91
ENSG00000091972	19.51	1.32	7.47	1.1	10.18	54.96	6.17	3.14	7.38	28.78	1.02	0.76	0.62	0.46	0.59	0.89	0.17	1.84	1.06	0.03
ENSG00000091986	0.22	0.07	0.54	0.39	0.01	0.5	0.19	3.07	0.26	0.12	0.03	0.49	0.22	0.21	6.69	0.04	0.26	3.84	0.03	0.1
ENSG00000092009	0.07	0.0	0.0	0.06	0.44	0.0	0.07	0.0	0.35	0.0	0.0	1.04	0.06	0.04	1.33	0.0	0.03	0.07	0.0	0.0
ENSG00000092010	277.6	202.41	219.82	185.44	174.86	350.2	163.64	201.17	234.25	304.17	144.76	88.79	68.16	98.32	93.17	73.79	107.04	149.5	141.22	33.3
ENSG00000092020	47.29	31.39	55.97	40.24	38.22	65.15	60.25	35.64	39.61	50.75	43.56	20.16	22.65	20.12	25.39	22.15	20.6	22.82	31.21	8.76
ENSG00000092036	42.24	45.82	80.31	45.5	24.83	57.93	27.83	40.37	35.92	65.14	37.17	12.34	10.5	13.02	19.06	8.6	9.85	22.27	17.55	3.67
ENSG00000092051	0.86	1.43	1.02	0.19	0.02	0.31	0.58	0.54	0.03	1.27	0.04	0.08	0.01	0.0	0.03	0.0	0.04	0.1	0.06	0.04
ENSG00000092054	0.0	0.0	0.0	0.0	0.0	0.0	0.0	0.0	0.0	0.0	0.0	0.16	0.0	0.0	0.0	0.0	0.0	0.0	0.0	0.0
ENSG00000092067	1.63	31.16	33.43	56.26	32.31	19.96	77.04	26.24	154.78	15.57	53.1	36.46	58.17	18.92	29.75	39.07	16.01	31.52	73.27	6.65
ENSG00000092068	0.23	0.2	0.37	0.33	0.33	0.4	2.36	1.3	3.96	1.14	0.61	0.48	0.37	0.26	1.03	0.29	0.3	1.19	0.28	0.14
ENSG00000092094	57.65	15.98	52.23	48.3	29.81	60.42	36.13	22.68	30.71	46.93	21.17	9.14	8.25	7.0	13.72	8.13	6.95	11.43	17.59	1.49
ENSG00000092096	0.2	0.26	0.31	0.14	0.0	0.1	0.29	0.53	0.07	0.03	0.47	0.39	0.13	0.07	0.62	0.22	0.14	0.8	0.11	0.01
ENSG00000092098	18.8	15.27	19.69	26.0	20.17	36.3	16.09	17.69	13.94	18.18	16.46	9.99	8.36	7.36	10.06	5.62	8.23	12.23	16.43	3.42
ENSG00000092108	27.48	21.91	31.35	33.2	34.96	36.99	38.76	23.24	20.5	36.52	16.56	11.07	7.62	8.86	17.73	7.15	6.6	11.92	11.54	3.69
ENSG00000092140	4.84	3.44	6.07	4.43	4.21	4.97	4.99	4.26	2.38	4.95	2.91	1.43	0.88	1.42	2.72	0.74	0.97	2.06	1.02	0.56
ENSG00000092148	40.91	23.39	40.0	36.36	36.73	40.41	35.59	18.97	17.92	41.66	15.5	9.68	6.19	7.61	14.75	6.12	6.37	12.38	10.02	4.09
ENSG00000092199	600.12	395.9	687.88	451.83	616.76	735.61	623.88	359.04	259.42	839.46	257.95	142.17	102.23	109.94	177.23	101.49	119.22	182.37	177.82	44.41
ENSG00000092200	0.0	1.86	1.65	0.08	0.05	0.17	0.69	1.66	0.86	3.56	4.23	0.41	0.32	1.8	0.14	0.94	1.76	0.96	1.91	0.42
ENSG00000092201	49.51	28.99	61.89	49.12	56.0	67.65	44.62	36.57	37.94	65.48	24.62	15.62	10.95	11.24	23.32	9.27	9.41	20.83	16.23	4.77
ENSG00000092203	18.13	16.16	19.57	14.2	15.05	17.46	23.51	12.59	7.51	17.95	12.55	5.59	3.53	6.11	8.64	4.54	4.83	8.12	7.46	2.73
ENSG00000092208	10.86	7.3	13.29	13.17	11.08	15.53	10.18	8.83	11.05	15.09	5.51	3.9	3.91	2.14	5.29	2.04	2.44	4.75	4.59	0.93
ENSG00000092295	0.61	0.54	2.43	0.23	0.31	1.08	0.6	1.24	0.83	0.68	0.41	0.34	0.05	0.34	0.51	0.2	0.6	0.52	0.22	0.21
ENSG00000092330	45.39	38.5	45.52	42.7	26.11	47.98	57.06	42.11	27.04	40.19	31.88	19.18	20.36	15.7	19.26	16.14	14.08	26.23	31.53	4.95
ENSG00000092345	0.0	0.0	0.02	0.0	0.02	0.0	0.0	0.0	0.0	0.0	0.01	0.01	0.0	0.0	0.0	0.01	0.0	0.08	0.0	0.0
ENSG00000092377	0.0	0.0	0.0	0.0	1.85	0.0	0.02	0.0	0.0	0.0	0.0	0.0	0.0	0.0	0.0	0.0	0.0	0.0	0.0	0.0
ENSG00000092421	2.14	0.68	1.24	1.84	0.51	1.43	1.13	1.14	0.49	1.25	1.2	0.16	0.41	0.16	0.28	0.16	0.28	0.44	0.41	0.21
ENSG00000092439	20.35	8.57	15.87	8.76	12.14	12.54	9.22	7.16	4.25	16.6	5.67	2.2	0.81	2.8	3.68	0.93	1.52	3.91	1.39	0.85
ENSG00000092445	0.44	0.19	0.14	0.66	0.92	0.27	0.07	0.21	0.02	0.09	0.12	0.01	0.03	0.09	0.23	0.02	0.0	0.13	0.03	0.0
ENSG00000092470	4.91	5.49	13.41	9.2	4.99	5.59	9.87	9.8	7.15	8.61	6.12	4.7	2.53	3.43	7.92	2.25	1.93	4.23	4.57	1.65
ENSG00000092529	11.13	23.25	32.3	6.47	7.61	18.27	44.29	18.36	59.37	19.75	35.24	22.38	21.24	13.71	12.12	21.35	9.94	20.73	43.58	4.52
ENSG00000092531	75.0	63.38	69.64	44.55	48.03	84.76	103.24	34.13	27.63	80.53	56.73	17.84	10.11	17.71	20.31	14.18	21.01	28.05	25.87	4.83
ENSG00000092607	1.07	0.01	0.0	0.0	0.02	0.02	0.04	0.11	0.0	0.04	0.03	0.02	0.02	0.02	0.08	0.01	0.01	0.11	0.0	0.0
ENSG00000092621	17.32	7.04	22.31	12.17	28.8	1.43	3.63	16.8	32.77	7.22	1.88	2.12	1.23	1.89	2.39	1.05	1.59	3.77	3.27	0.69
ENSG00000092758	4.89	24.15	7.54	7.85	12.77	8.65	11.44	15.13	17.91	3.77	21.34	7.61	13.15	9.74	6.63	3.26	7.75	12.47	19.92	3.16
ENSG00000092820	14.22	26.89	44.63	16.96	36.29	43.79	31.68	29.91	21.89	47.7	21.18	11.52	7.1	9.52	13.21	6.72	10.83	17.02	15.39	3.2
ENSG00000092841	1325.38	2365.76	1843.79	1568.28	1357.16	1525.68	4054.66	2241.04	1846.38	1716.58	2179.11	1449.34	1821.1	1033.9	1355.67	1571.44	1002.87	1530.68	2622.7	714.0
ENSG00000092847	3.89	4.39	8.23	5.72	3.74	6.14	10.89	3.87	4.14	5.69	2.51	0.82	0.59	0.59	0.98	0.59	0.66	1.49	1.3	0.15
ENSG00000092850	1.0	0.03	0.65	0.17	10.15	1.38	0.57	0.02	0.11	0.37	0.11	0.07	0.1	0.04	0.0	0.23	0.13	0.18	0.11	0.0
ENSG00000092853	2.26	2.13	8.03	3.38	2.22	2.29	3.53	4.51	1.26	3.69	2.37	1.27	0.64	0.83	2.26	0.52	0.49	1.41	0.7	0.38
ENSG00000092871	9.7	10.95	15.06	11.99	11.6	10.12	16.1	10.43	9.29	11.45	12.76	5.11	2.92	5.41	9.38	3.57	3.15	6.92	6.63	2.5
ENSG00000092929	35.58	35.7	38.28	21.85	15.78	37.59	36.98	19.8	31.33	46.16	47.79	22.27	15.73	14.78	17.1	20.35	15.13	24.47	35.44	5.53
ENSG00000092931	5.54	6.22	8.91	7.32	7.21	6.25	10.28	6.33	6.52	8.2	6.33	2.28	1.9	1.82	4.0	1.4	1.96	3.66	2.74	0.68
ENSG00000092964	20.01	14.18	24.64	1.22	1.06	0.72	8.05	10.65	0.79	26.68	4.41	1.86	1.17	1.37	2.94	1.39	2.57	3.81	2.94	0.46
ENSG00000092969	0.04	0.0	0.0	0.01	0.17	0.0	0.0	0.02	0.0	0.04	0.05	0.02	0.0	0.02	0.02	0.0	0.0	0.02	0.0	0.0
ENSG00000092978	4.74	2.37	5.85	4.32	3.03	4.07	2.21	2.54	1.89	5.62	1.69	0.64	0.39	0.51	0.8	0.35	0.43	1.21	0.75	0.15
ENSG00000093000	20.3	26.23	34.92	19.59	21.07	31.53	32.65	19.39	10.53	26.41	23.82	8.86	6.09	8.91	12.7	6.51	7.12	12.95	10.72	3.69
ENSG00000093009	7.97	8.18	14.9	17.52	7.86	9.9	9.98	13.85	10.54	9.42	4.47	5.63	3.92	2.81	8.89	3.55	2.05	5.74	5.21	1.6
ENSG00000093010	65.24	40.3	81.07	71.9	132.89	118.58	79.85	30.51	93.11	113.82	18.47	9.82	9.67	6.08	13.72	7.2	7.89	16.1	19.56	3.87
ENSG00000093072	8.88	76.71	100.24	2.67	35.32	37.92	11.18	45.63	24.5	70.14	22.26	8.79	4.73	7.58	9.65	5.51	11.67	19.51	13.06	1.17
ENSG00000093100	1.94	0.77	1.1	3.57	2.72	4.36	2.12	2.24	1.57	1.9	1.7	1.83	1.08	1.05	3.52	0.99	0.45	1.77	1.36	1.33
ENSG00000093134	0.27	21.05	5.66	1.73	0.32	0.19	11.9	4.63	2.28	0.24	27.24	8.61	5.63	10.34	4.01	9.03	9.36	15.59	16.24	2.24
ENSG00000093144	48.88	48.76	65.77	29.71	32.78	54.93	36.65	32.87	29.46	53.95	25.83	10.14	5.73	9.37	11.17	9.9	11.33	13.97	11.85	2.67
ENSG00000093167	30.66	28.6	31.32	22.93	21.59	34.88	62.67	24.23	11.61	40.57	23.38	10.45	8.52	9.38	16.11	8.75	7.17	15.32	14.58	3.52
[truncated: 60,704 more rows]
